# Supplementary material for: (Pyridine-2,6-diyldimethyl­ene)bis­(diphenyl­methanol)
Source: Acta Crystallogr Sect E Struct Rep Online. 2009 Jan 8;65(Pt 2):o233. doi: 10.1107/S1600536808043572 (PMC2968384; doi:10.1107/S1600536808043572)
Supplement: Supplementary file 1 [file e-65-0o233-sup1.cif]

##############################################################################
###                                                                        ###
###        Electronic paper (Acta Crystallographica Section E)             ###
###                                                                        ###
##############################################################################
#                                                                            #
# This CIF contains the data in a paper accepted for publication in Acta     #
# Crystallographica Section E. It conforms to the requirements of Notes      #
# for Authors for Section E, and has been peer reviewed under the auspices   #
# of the IUCr Commission on Journals.                                        #
#                                                                            #
# Full details of the Crystallographic Information File format               #
# are given in the paper "The Crystallographic Information File (CIF):       #
# a New Standard Archive File for Crystallography" by S. R. Hall, F. H.      #
# Allen and I. D. Brown [Acta Cryst. (1991), A47, 655-685].                  #
#                                                                            #
# The current version of the core CIF dictionary is obtainable from          #
# ftp://ftp.iucr.org/pub/cif_core.dic. The current version number is 2.4.    #
#                                                                            #
# Software is freely available for graphical display of the structure(s) in  #
# this CIF.  For information consult the CIF home page http://www.iucr.org/  #
# cif/home.html                                                              #
#                                                                            #
# This file may be used for bona fide research purposes within the           #
# scientific community so long as proper attribution is given to the journal # 
# article from which it was obtained.                                        #
#                                                                            #
##############################################################################
                                             
data_global
_audit_creation_method     'from IUCr template'
_journal_date_recd_electronic     2008-12-15
_journal_date_accepted     2008-12-22
_journal_name_full     'Acta Crystallographica, Section E'
_journal_year     2009
_journal_volume     65
_journal_issue      2
_journal_page_first     o233
_journal_page_last     o233
_journal_paper_category     QO
_journal_coeditor_code     IS2375
_publ_contact_author_name     'Gu, Wei-Jin'
_publ_contact_author_address
;
Department of Applied Chemistry,
Nanjing Normal University,
Nanjing 210097,
People's Republic of China
;
_publ_contact_author_email     llyyjz@nju.edu.cn
_publ_contact_author_fax     ?
_publ_contact_author_phone     ?
_publ_section_title
;
(Pyridine-2,6-diyldimethylene)bis(diphenylmethanol)
;
loop_
    _publ_author_name
    _publ_author_address
    'Gu, Wei-Jin'
;
Department of Applied Chemistry,
Nanjing Normal University,
Nanjing 210097,
People's Republic of China
;
    'Wang, Bing-Xiang'
;
Department of Applied Chemistry,
Nanjing Normal University,
Nanjing 210097,
People's Republic of China
;
data_I
_audit_creation_method     SHELXL-97
_chemical_name_systematic
;
(Pyridine-2,6-diyldimethylene)bis(diphenylmethanol)
;
_chemical_name_common     '2,6-Bis(2-hydroxy-2,2-diphenylethyl)pyridine'
_chemical_formula_moiety     'C33 H29 N O2'
_chemical_formula_sum     'C33 H29 N O2'
_chemical_formula_iupac     'C33 H29 N O2'
_chemical_formula_weight     471.57
_chemical_melting_point     ?
_symmetry_cell_setting     'Monoclinic'
_symmetry_space_group_name_H-M     'C c'
_symmetry_space_group_name_Hall     'C -2yc'
loop_
    _symmetry_equiv_pos_as_xyz
    'x, y, z'
    'x, -y, z+1/2'
    'x+1/2, y+1/2, z'
    'x+1/2, -y+1/2, z+1/2'
_cell_length_a     18.492(3)
_cell_length_b     10.1039(17)
_cell_length_c     16.097(3)
_cell_angle_alpha     90.00
_cell_angle_beta     121.234(2)
_cell_angle_gamma     90.00
_cell_volume     2571.7(8)
_cell_formula_units_Z     4
_cell_measurement_reflns_used     6093
_cell_measurement_theta_min     2.39
_cell_measurement_theta_max     27.46
_cell_measurement_temperature     291(2)
_exptl_crystal_description     block
_exptl_crystal_colour     colourless
_exptl_crystal_size_max     0.30
_exptl_crystal_size_mid     0.26
_exptl_crystal_size_min     0.24
_exptl_crystal_density_diffrn     1.218
_exptl_crystal_density_meas     ?
_exptl_crystal_density_method     'not measured'
_exptl_crystal_F_000     1000
_exptl_absorpt_coefficient_mu     0.075
_exptl_absorpt_correction_type     'multi-scan'
_exptl_absorpt_process_details     '(<i>SADABS</i>; Bruker, 2000)'
_exptl_absorpt_correction_T_min     0.980
_exptl_absorpt_correction_T_max     0.982
_exptl_special_details
;
;
_diffrn_ambient_temperature     291(2)
_diffrn_radiation_type     'MoK\a'
_diffrn_radiation_wavelength     0.71073
_diffrn_radiation_source     'sealed tube'
_diffrn_radiation_monochromator     'graphite'
_diffrn_measurement_device_type     'Bruker SMART APEX CCD'
_diffrn_measurement_method     '\f and \w'
_diffrn_detector_area_resol_mean     ?
_diffrn_reflns_number     10905
_diffrn_reflns_av_R_equivalents     0.0400
_diffrn_reflns_av_sigmaI/netI     0.0303
_diffrn_reflns_theta_min     2.39
_diffrn_reflns_theta_max     27.60
_diffrn_reflns_theta_full     27.60
_diffrn_measured_fraction_theta_max     0.992
_diffrn_measured_fraction_theta_full     0.992
_diffrn_reflns_limit_h_min     -24
_diffrn_reflns_limit_h_max     21
_diffrn_reflns_limit_k_min     -13
_diffrn_reflns_limit_k_max     13
_diffrn_reflns_limit_l_min     -20
_diffrn_reflns_limit_l_max     20
_diffrn_standards_number     ?
_diffrn_standards_interval_count     ?
_diffrn_standards_interval_time     ?
_diffrn_standards_decay_%     ?
_refine_special_details
;
Refinement of <i>F</i>^2^ against ALL reflections. The weighted <i>R</i>-factor
<i>wR</i> and goodness of fit <i>S</i> are based on <i>F</i>^2^, conventional
<i>R</i>-factors <i>R</i> are based on <i>F</i>, with <i>F</i> set to zero for
negative <i>F</i>^2^. The threshold expression of <i>F</i>^2^ >
\s(<i>F</i>^2^) is used only for calculating <i>R</i>-factors(gt) <i>etc</i>.
and is not relevant to the choice of reflections for refinement.
<i>R</i>-factors based on <i>F</i>^2^ are statistically about twice as large
as those based on <i>F</i>, and <i>R</i>- factors based on ALL data will be
even larger.
;
_reflns_number_total     2960
_reflns_number_gt     2695
_reflns_threshold_expression     I>2\s(I)
_refine_ls_structure_factor_coef     Fsqd
_refine_ls_matrix_type     full
_refine_ls_R_factor_all     0.0581
_refine_ls_R_factor_gt     0.0543
_refine_ls_wR_factor_gt     0.1251
_refine_ls_wR_factor_ref     0.1269
_refine_ls_goodness_of_fit_ref     1.044
_refine_ls_restrained_S_all     1.044
_refine_ls_number_reflns     2960
_refine_ls_number_parameters     331
_refine_ls_number_restraints     2
_refine_ls_hydrogen_treatment     mixed
_refine_ls_weighting_scheme     calc
_refine_ls_weighting_details
             'calc w=1/[\s^2^(Fo^2^)+(0.05P)^2^+1.99P] where P=(Fo^2^+2Fc^2^)/3'
_atom_sites_solution_hydrogens     geom
_atom_sites_solution_primary     direct
_atom_sites_solution_secondary     difmap
_refine_ls_shift/su_max     0.000
_refine_ls_shift/su_mean     0.000
_refine_diff_density_max     0.407
_refine_diff_density_min     -0.392
_refine_ls_extinction_method     none
_refine_ls_extinction_coef     ?
loop_
    _atom_type_symbol
    _atom_type_description
    _atom_type_scat_dispersion_real
    _atom_type_scat_dispersion_imag
    _atom_type_scat_source
    'C' 'C' 0.0033 0.0000
                         'International Tables Vol C Tables 4.2.6.8 and 6.1.1.4'
    'H' 'H' 0.0000 0.0000
                         'International Tables Vol C Tables 4.2.6.8 and 6.1.1.4'
    'N' 'N' 0.0061 0.0000
                         'International Tables Vol C Tables 4.2.6.8 and 6.1.1.4'
    'O' 'O' 0.0106 0.0000
                         'International Tables Vol C Tables 4.2.6.8 and 6.1.1.4'
_computing_data_collection     'SMART (Bruker, 2000)'
_computing_cell_refinement     'SAINT (Bruker, 2000)'
_computing_data_reduction     'SAINT (Bruker, 2000)'
_computing_structure_solution     'SHELXS97 (Sheldrick, 2008)'
_computing_structure_refinement     'SHELXL97 (Sheldrick, 2008)'
_computing_molecular_graphics     'SHELXTL (Sheldrick, 2008)'
_computing_publication_material     'SHELXTL (Sheldrick, 2008)'
loop_
    _atom_site_type_symbol
    _atom_site_label
    _atom_site_fract_x
    _atom_site_fract_y
    _atom_site_fract_z
    _atom_site_U_iso_or_equiv
    _atom_site_adp_type
    _atom_site_calc_flag
    _atom_site_refinement_flags
    _atom_site_occupancy
    _atom_site_disorder_assembly
    _atom_site_disorder_group
    C C1 0.3187(2) 0.9740(4) 0.4335(3) 0.0489(8) Uani d . 1 . .
    C C2 0.2728(3) 0.9343(4) 0.4758(3) 0.0537(9) Uani d . 1 . .
    H H2 0.2837 0.9721 0.5339 0.064 Uiso calc R 1 . .
    C C3 0.2110(3) 0.8385(4) 0.4312(3) 0.0548(10) Uani d . 1 . .
    H H3 0.1804 0.8102 0.4589 0.066 Uiso calc R 1 . .
    C C4 0.1957(3) 0.7858(5) 0.3442(3) 0.0563(10) Uani d . 1 . .
    H H4 0.1535 0.7228 0.3115 0.068 Uiso calc R 1 . .
    C C5 0.2441(2) 0.8281(4) 0.3068(2) 0.0427(7) Uani d . 1 . .
    C C6 0.3866(3) 1.0774(4) 0.4800(3) 0.0526(9) Uani d . 1 . .
    H H6A 0.3791 1.1265 0.5269 0.063 Uiso calc R 1 . .
    H H6B 0.3803 1.1391 0.4305 0.063 Uiso calc R 1 . .
    C C7 0.4777(2) 1.0188(3) 0.5323(2) 0.0416(7) Uani d . 1 . .
    C C8 0.5447(2) 1.1246(4) 0.5841(2) 0.0443(8) Uani d . 1 . .
    C C9 0.5332(3) 1.2363(4) 0.6268(3) 0.0535(9) Uani d . 1 . .
    H H9 0.4815 1.2498 0.6223 0.064 Uiso calc R 1 . .
    C C10 0.5985(3) 1.3284(4) 0.6764(3) 0.0532(9) Uani d . 1 . .
    H H10 0.5901 1.4024 0.7047 0.064 Uiso calc R 1 . .
    C C11 0.6736(3) 1.3097(4) 0.6831(3) 0.0591(11) Uani d . 1 . .
    H H11 0.7171 1.3705 0.7169 0.071 Uiso calc R 1 . .
    C C12 0.6865(3) 1.2012(4) 0.6403(3) 0.0581(11) Uani d . 1 . .
    H H12 0.7380 1.1906 0.6439 0.070 Uiso calc R 1 . .
    C C13 0.6231(3) 1.1077(4) 0.5919(3) 0.0542(9) Uani d . 1 . .
    H H13 0.6327 1.0338 0.5645 0.065 Uiso calc R 1 . .
    C C14 0.4830(2) 0.9113(4) 0.6037(3) 0.0428(7) Uani d . 1 . .
    C C15 0.4833(3) 0.9465(4) 0.6872(3) 0.0518(9) Uani d . 1 . .
    H H15 0.4867 1.0353 0.7039 0.062 Uiso calc R 1 . .
    C C16 0.4785(3) 0.8508(4) 0.7464(3) 0.0547(10) Uani d . 1 . .
    H H16 0.4777 0.8753 0.8016 0.066 Uiso calc R 1 . .
    C C17 0.4751(3) 0.7177(4) 0.7218(3) 0.0584(11) Uani d . 1 . .
    H H17 0.4713 0.6525 0.7601 0.070 Uiso calc R 1 . .
    C C18 0.4773(3) 0.6844(4) 0.6424(3) 0.0603(10) Uani d . 1 . .
    H H18 0.4763 0.5953 0.6275 0.072 Uiso calc R 1 . .
    C C19 0.4810(3) 0.7780(4) 0.5822(3) 0.0574(10) Uani d . 1 . .
    H H19 0.4823 0.7518 0.5275 0.069 Uiso calc R 1 . .
    C C20 0.2248(2) 0.7717(4) 0.2092(3) 0.0482(8) Uani d . 1 . .
    H H20A 0.1883 0.8332 0.1582 0.058 Uiso calc R 1 . .
    H H20B 0.1938 0.6895 0.1974 0.058 Uiso calc R 1 . .
    C C21 0.3036(2) 0.7445(3) 0.2015(2) 0.0392(7) Uani d . 1 . .
    C C22 0.2752(2) 0.6821(4) 0.1024(2) 0.0410(7) Uani d . 1 . .
    C C23 0.3043(3) 0.5634(4) 0.0909(3) 0.0542(10) Uani d . 1 . .
    H H23 0.3442 0.5168 0.1454 0.065 Uiso calc R 1 . .
    C C24 0.2749(3) 0.5108(5) -0.0018(3) 0.0609(11) Uani d . 1 . .
    H H24 0.2961 0.4306 -0.0084 0.073 Uiso calc R 1 . .
    C C25 0.2159(3) 0.5761(4) -0.0816(3) 0.0561(10) Uani d . 1 . .
    H H25 0.1949 0.5396 -0.1430 0.067 Uiso calc R 1 . .
    C C26 0.1877(3) 0.6941(5) -0.0720(3) 0.0631(12) Uani d . 1 . .
    H H26 0.1476 0.7396 -0.1271 0.076 Uiso calc R 1 . .
    C C27 0.2175(3) 0.7490(4) 0.0192(3) 0.0602(11) Uani d . 1 . .
    H H27 0.1985 0.8320 0.0243 0.072 Uiso calc R 1 . .
    C C28 0.3695(2) 0.6555(3) 0.2848(2) 0.0383(7) Uani d . 1 . .
    C C29 0.4551(2) 0.6722(4) 0.3192(3) 0.0573(10) Uani d . 1 . .
    H H29 0.4729 0.7406 0.2954 0.069 Uiso calc R 1 . .
    C C30 0.5141(3) 0.5866(4) 0.3892(3) 0.0618(11) Uani d . 1 . .
    H H30 0.5714 0.5978 0.4123 0.074 Uiso calc R 1 . .
    C C31 0.4874(3) 0.4844(4) 0.4249(3) 0.0521(10) Uani d . 1 . .
    H H31 0.5269 0.4271 0.4717 0.063 Uiso calc R 1 . .
    C C32 0.4018(3) 0.4677(5) 0.3905(3) 0.0618(12) Uani d . 1 . .
    H H32 0.3840 0.3992 0.4143 0.074 Uiso calc R 1 . .
    C C33 0.3429(2) 0.5532(4) 0.3204(3) 0.0470(9) Uani d . 1 . .
    H H33 0.2856 0.5421 0.2974 0.056 Uiso calc R 1 . .
    N N1 0.3029(2) 0.9203(3) 0.3487(2) 0.0467(7) Uani d . 1 . .
    O O1 0.49165(17) 0.9616(3) 0.46054(19) 0.0497(6) Uani d . 1 . .
    H H1 0.451(3) 0.917(5) 0.423(4) 0.060 Uiso d . 1 . .
    O O2 0.34180(18) 0.8688(3) 0.2017(2) 0.0503(6) Uani d . 1 . .
    H H2A 0.352(3) 0.911(5) 0.250(4) 0.060 Uiso d . 1 . .
loop_
    _atom_site_aniso_label
    _atom_site_aniso_U_11
    _atom_site_aniso_U_22
    _atom_site_aniso_U_33
    _atom_site_aniso_U_12
    _atom_site_aniso_U_13
    _atom_site_aniso_U_23
    C1 0.054(2) 0.0442(19) 0.0435(19) 0.0163(16) 0.0219(17) 0.0076(15)
    C2 0.052(2) 0.066(2) 0.048(2) 0.0145(19) 0.0301(19) -0.0020(18)
    C3 0.060(2) 0.059(2) 0.065(2) 0.0100(19) 0.046(2) 0.008(2)
    C4 0.052(2) 0.063(2) 0.056(2) -0.0030(18) 0.0294(19) 0.0000(19)
    C5 0.0350(16) 0.0516(19) 0.0351(16) 0.0133(14) 0.0136(14) 0.0095(14)
    C6 0.060(2) 0.0430(19) 0.044(2) 0.0092(17) 0.0187(18) 0.0022(15)
    C7 0.0529(19) 0.0390(16) 0.0342(16) 0.0037(14) 0.0235(15) -0.0013(13)
    C8 0.053(2) 0.0441(18) 0.0312(16) -0.0001(15) 0.0186(15) 0.0053(14)
    C9 0.061(2) 0.049(2) 0.0378(19) 0.0057(17) 0.0163(17) -0.0007(15)
    C10 0.066(2) 0.0429(19) 0.043(2) 0.0024(17) 0.0228(18) -0.0019(15)
    C11 0.058(2) 0.049(2) 0.053(2) -0.0167(18) 0.017(2) -0.0018(18)
    C12 0.070(3) 0.055(2) 0.057(2) -0.023(2) 0.038(2) -0.0020(18)
    C13 0.056(2) 0.050(2) 0.058(2) -0.0109(17) 0.030(2) -0.0053(18)
    C14 0.0409(17) 0.0477(18) 0.0437(18) 0.0091(14) 0.0248(15) 0.0041(14)
    C15 0.066(2) 0.054(2) 0.062(2) 0.0202(18) 0.052(2) 0.0165(18)
    C16 0.056(2) 0.069(2) 0.063(2) 0.0193(19) 0.047(2) 0.030(2)
    C17 0.059(2) 0.061(2) 0.059(2) -0.0047(19) 0.034(2) 0.035(2)
    C18 0.054(2) 0.054(2) 0.061(3) -0.0055(19) 0.021(2) 0.011(2)
    C19 0.061(2) 0.0410(18) 0.062(2) -0.0001(17) 0.026(2) 0.0063(18)
    C20 0.0379(17) 0.053(2) 0.0414(19) -0.0019(15) 0.0122(15) 0.0011(16)
    C21 0.0383(16) 0.0383(16) 0.0353(16) -0.0021(13) 0.0151(14) 0.0014(13)
    C22 0.0394(17) 0.0510(19) 0.0329(16) -0.0028(14) 0.0189(14) 0.0014(14)
    C23 0.049(2) 0.068(3) 0.0390(19) 0.0143(19) 0.0181(17) -0.0059(17)
    C24 0.056(2) 0.068(3) 0.057(2) 0.013(2) 0.028(2) -0.026(2)
    C25 0.064(2) 0.057(2) 0.048(2) 0.0025(18) 0.030(2) -0.0255(17)
    C26 0.060(2) 0.072(3) 0.043(2) 0.036(2) 0.0165(19) 0.003(2)
    C27 0.062(2) 0.056(2) 0.043(2) -0.0024(19) 0.0134(19) 0.0019(17)
    C28 0.0431(17) 0.0413(16) 0.0285(14) -0.0007(13) 0.0172(13) 0.0062(12)
    C29 0.0421(19) 0.061(2) 0.052(2) -0.0080(17) 0.0125(17) 0.0114(18)
    C30 0.0364(19) 0.064(2) 0.067(3) -0.0021(17) 0.0139(19) 0.005(2)
    C31 0.060(2) 0.057(2) 0.0392(17) 0.0355(18) 0.0257(17) 0.0174(16)
    C32 0.069(3) 0.072(3) 0.061(2) 0.037(2) 0.046(2) 0.041(2)
    C33 0.0476(18) 0.060(2) 0.057(2) 0.0232(16) 0.0431(18) 0.0297(18)
    N1 0.0441(16) 0.0486(17) 0.0441(16) 0.0099(13) 0.0205(13) 0.0102(13)
    O1 0.0531(15) 0.0579(16) 0.0533(15) -0.0102(12) 0.0382(13) -0.0174(13)
    O2 0.0600(16) 0.0400(13) 0.0445(14) -0.0098(12) 0.0226(13) 0.0057(11)
_geom_special_details
;
All e.s.d.'s (except the e.s.d. in the dihedral angle between two l.s. planes)
are estimated using the full covariance matrix. The cell e.s.d.'s are taken
into account individually in the estimation of e.s.d.'s in distances, angles
and torsion angles; correlations between e.s.d.'s in cell parameters are only
used when they are defined by crystal symmetry. An approximate (isotropic)
treatment of cell e.s.d.'s is used for estimating e.s.d.'s involving l.s.
planes.
Least-squares planes (<i>x</i>,<i>y</i>,<i>z</i> in crystal coordinates) and
deviations from them (* indicates atom used to define plane)
-2.3376 (0.0303) <i>x</i> - 5.1684 (0.0138) <i>y</i> + 12.7530 (0.0167)
<i>z</i> = 0.3615 (0.0248)
* 0.0017 (0.0025) C8 * -0.0041 (0.0026) C9 * 0.0000 (0.0028) C10 * 0.0065
(0.0029) C11 * -0.0089 (0.0030) C12 * 0.0048 (0.0028) C13
Rms deviation of fitted atoms = 0.0052
15.5569 (0.0164) <i>x</i> - 0.4094 (0.0178) <i>y</i> + 0.3974 (0.0262) <i>z</i>
= 7.3929 (0.0188)
Angle to previous plane (with approximate e.s.d.) = 68.13 (0.15)
* -0.0126 (0.0027) C14 * 0.0109 (0.0029) C15 * -0.0002 (0.0031) C16 * -0.0092
(0.0030) C17 * 0.0076 (0.0030) C18 * 0.0035 (0.0029) C19
Rms deviation of fitted atoms = 0.0085
- 8.9504 (0.0218) <i>x</i> + 7.2017 (0.0078) <i>y</i> - 2.9469 (0.0230)
<i>z</i> = 2.8842 (0.0118)
Angle to previous plane (with approximate e.s.d.) = 44.79 (0.16)
* 0.0048 (0.0024) N1 * 0.0001 (0.0031) C1 * 0.0004 (0.0030) C2 * -0.0045
(0.0028) C3 * 0.0087 (0.0031) C4 * -0.0091 (0.0024) C5 * -0.0002 (0.0022) C6
Rms deviation of fitted atoms = 0.0054
16.3880 (0.0176) <i>x</i> + 4.6610 (0.0180) <i>y</i> - 7.9763 (0.0254) <i>z</i>
= 6.8874 (0.0075)
Angle to previous plane (with approximate e.s.d.) = 85.48 (0.11)
* -0.0149 (0.0028) C22 * 0.0006 (0.0031) C23 * 0.0132 (0.0033) C24 * -0.0125
(0.0034) C25 * -0.0023 (0.0036) C26 * 0.0160 (0.0032) C27
Rms deviation of fitted atoms = 0.0117
- 6.3202 (0.0322) <i>x</i> + 6.0939 (0.0141) <i>y</i> + 12.7724 (0.0177)
<i>z</i> = 5.2974 (0.0138)
Angle to previous plane (with approximate e.s.d.) = 86.85 (0.14)
* 0.0000 (0.0028) C28 * 0.0000 (0.0032) C29 * 0.0000 (0.0033) C30 * 0.0000
(0.0031) C31 * 0.0000 (0.0031) C32 * 0.0000 (0.0029) C33
Rms deviation of fitted atoms = 0.0000
###############################
Least-squares planes (<i>x</i>,<i>y</i>,<i>z</i> in crystal coordinates) and
deviations from them (* indicates atom used to define plane)
- 8.9516 (0.0242) <i>x</i> + 7.2008 (0.0111) <i>y</i> - 2.9471 (0.0232)
<i>z</i> = 2.8832 (0.0159)
* 0.0046 (0.0022) N1 * -0.0001 (0.0025) C1 * 0.0003 (0.0027) C2 * -0.0045
(0.0028) C3 * 0.0088 (0.0028) C4 * -0.0091 (0.0025) C5
Rms deviation of fitted atoms = 0.0058
- 2.3376 (0.0303) <i>x</i> - 5.1684 (0.0138) <i>y</i> + 12.7530 (0.0167)
<i>z</i> = 0.3615 (0.0248)
Angle to previous plane (with approximate e.s.d.) = 42.71 (0.16)
* 0.0017 (0.0025) C8 * -0.0041 (0.0026) C9 * 0.0000 (0.0028) C10 * 0.0065
(0.0029) C11 * -0.0089 (0.0030) C12 * 0.0048 (0.0028) C13
Rms deviation of fitted atoms = 0.0052
- 8.9516 (0.0242) <i>x</i> + 7.2008 (0.0111) <i>y</i> - 2.9471 (0.0232)
<i>z</i> = 2.8832 (0.0159)
Angle to previous plane (with approximate e.s.d.) = 42.71 (0.16)
* 0.0046 (0.0022) N1 * -0.0001 (0.0025) C1 * 0.0003 (0.0027) C2 * -0.0045
(0.0028) C3 * 0.0088 (0.0028) C4 * -0.0091 (0.0025) C5
Rms deviation of fitted atoms = 0.0058
15.5569 (0.0164) <i>x</i> - 0.4094 (0.0178) <i>y</i> + 0.3974 (0.0262) <i>z</i>
= 7.3929 (0.0188)
Angle to previous plane (with approximate e.s.d.) = 44.78 (0.16)
* -0.0126 (0.0027) C14 * 0.0109 (0.0029) C15 * -0.0002 (0.0031) C16 * -0.0092
(0.0030) C17 * 0.0076 (0.0030) C18 * 0.0035 (0.0029) C19
Rms deviation of fitted atoms = 0.0085
- 8.9516 (0.0242) <i>x</i> + 7.2008 (0.0111) <i>y</i> - 2.9471 (0.0232)
<i>z</i> = 2.8832 (0.0159)
Angle to previous plane (with approximate e.s.d.) = 44.78 (0.16)
* 0.0046 (0.0022) N1 * -0.0001 (0.0025) C1 * 0.0003 (0.0027) C2 * -0.0045
(0.0028) C3 * 0.0088 (0.0028) C4 * -0.0091 (0.0025) C5
Rms deviation of fitted atoms = 0.0058
16.3880 (0.0176) <i>x</i> + 4.6610 (0.0180) <i>y</i> - 7.9763 (0.0254) <i>z</i>
= 6.8874 (0.0075)
Angle to previous plane (with approximate e.s.d.) = 85.47 (0.12)
* -0.0149 (0.0028) C22 * 0.0006 (0.0031) C23 * 0.0132 (0.0033) C24 * -0.0125
(0.0034) C25 * -0.0023 (0.0036) C26 * 0.0160 (0.0032) C27
Rms deviation of fitted atoms = 0.0117
- 8.9516 (0.0242) <i>x</i> + 7.2008 (0.0111) <i>y</i> - 2.9471 (0.0232)
<i>z</i> = 2.8832 (0.0159)
Angle to previous plane (with approximate e.s.d.) = 85.47 (0.12)
* 0.0046 (0.0022) N1 * -0.0001 (0.0025) C1 * 0.0003 (0.0027) C2 * -0.0045
(0.0028) C3 * 0.0088 (0.0028) C4 * -0.0091 (0.0025) C5
Rms deviation of fitted atoms = 0.0058
- 6.3202 (0.0322) <i>x</i> + 6.0939 (0.0141) <i>y</i> + 12.7724 (0.0177)
<i>z</i> = 5.2974 (0.0138)
Angle to previous plane (with approximate e.s.d.) = 76.74 (0.12)
* 0.0000 (0.0028) C28 * 0.0000 (0.0032) C29 * 0.0000 (0.0033) C30 * 0.0000
(0.0031) C31 * 0.0000 (0.0031) C32 * 0.0000 (0.0029) C33
Rms deviation of fitted atoms = 0.0000
;
loop_
    _geom_bond_atom_site_label_1
    _geom_bond_atom_site_label_2
    _geom_bond_site_symmetry_2
    _geom_bond_distance
    _geom_bond_publ_flag
    C1 N1 . 1.353(5) n
    C1 C2 . 1.394(6) ?
    C1 C6 . 1.501(6) ?
    C2 C3 . 1.381(6) ?
    C2 H2 . 0.9300 ?
    C3 C4 . 1.384(6) ?
    C3 H3 . 0.9300 ?
    C4 C5 . 1.381(5) ?
    C4 H4 . 0.9300 ?
    C5 N1 . 1.321(5) n
    C5 C20 . 1.530(5) ?
    C6 C7 . 1.557(5) ?
    C6 H6A . 0.9700 ?
    C6 H6B . 0.9700 ?
    C7 O1 . 1.431(4) n
    C7 C8 . 1.518(5) ?
    C7 C14 . 1.547(5) ?
    C8 C9 . 1.394(5) ?
    C8 C13 . 1.399(6) ?
    C9 C10 . 1.401(6) ?
    C9 H9 . 0.9300 ?
    C10 C11 . 1.350(6) ?
    C10 H10 . 0.9300 ?
    C11 C12 . 1.380(6) ?
    C11 H11 . 0.9300 ?
    C12 C13 . 1.388(5) ?
    C12 H12 . 0.9300 ?
    C13 H13 . 0.9300 ?
    C14 C19 . 1.387(5) ?
    C14 C15 . 1.387(5) ?
    C15 C16 . 1.392(5) ?
    C15 H15 . 0.9300 ?
    C16 C17 . 1.394(6) ?
    C16 H16 . 0.9300 ?
    C17 C18 . 1.342(7) ?
    C17 H17 . 0.9300 ?
    C18 C19 . 1.382(6) ?
    C18 H18 . 0.9300 ?
    C19 H19 . 0.9300 ?
    C20 C21 . 1.549(5) ?
    C20 H20A . 0.9700 ?
    C20 H20B . 0.9700 ?
    C21 O2 . 1.440(4) n
    C21 C22 . 1.533(5) ?
    C21 C28 . 1.548(5) ?
    C22 C23 . 1.366(5) ?
    C22 C27 . 1.381(5) ?
    C23 C24 . 1.401(5) ?
    C23 H23 . 0.9300 ?
    C24 C25 . 1.351(6) ?
    C24 H24 . 0.9300 ?
    C25 C26 . 1.342(5) ?
    C25 H25 . 0.9300 ?
    C26 C27 . 1.388(6) ?
    C26 H26 . 0.9300 ?
    C27 H27 . 0.9300 ?
    C28 C29 . 1.390(5) ?
    C28 C33 . 1.390(4) ?
    C29 C30 . 1.390(6) ?
    C29 H29 . 0.9300 ?
    C30 C31 . 1.390(6) ?
    C30 H30 . 0.9300 ?
    C31 C32 . 1.390(6) ?
    C31 H31 . 0.9300 ?
    C32 C33 . 1.390(5) ?
    C32 H32 . 0.9300 ?
    C33 H33 . 0.9300 ?
    O1 H1 . 0.82(5) n
    O2 H2A . 0.82(5) n
loop_
    _geom_angle_atom_site_label_1
    _geom_angle_atom_site_label_2
    _geom_angle_atom_site_label_3
    _geom_angle_site_symmetry_1
    _geom_angle_site_symmetry_3
    _geom_angle
    _geom_angle_publ_flag
    N1 C1 C2 . . 120.6(4) ?
    N1 C1 C6 . . 118.0(4) ?
    C2 C1 C6 . . 121.4(4) ?
    C3 C2 C1 . . 119.8(4) ?
    C3 C2 H2 . . 120.1 ?
    C1 C2 H2 . . 120.1 ?
    C2 C3 C4 . . 118.4(4) ?
    C2 C3 H3 . . 120.8 ?
    C4 C3 H3 . . 120.8 ?
    C5 C4 C3 . . 118.9(4) ?
    C5 C4 H4 . . 120.5 ?
    C3 C4 H4 . . 120.5 ?
    N1 C5 C4 . . 122.9(4) ?
    N1 C5 C20 . . 118.7(3) ?
    C4 C5 C20 . . 118.3(4) ?
    C1 C6 C7 . . 113.3(3) ?
    C1 C6 H6A . . 108.9 ?
    C7 C6 H6A . . 108.9 ?
    C1 C6 H6B . . 108.9 ?
    C7 C6 H6B . . 108.9 ?
    H6A C6 H6B . . 107.7 ?
    O1 C7 C8 . . 106.9(3) ?
    O1 C7 C14 . . 110.4(3) ?
    C8 C7 C14 . . 111.6(3) ?
    O1 C7 C6 . . 108.3(3) ?
    C8 C7 C6 . . 112.1(3) ?
    C14 C7 C6 . . 107.6(3) ?
    C9 C8 C13 . . 118.1(4) ?
    C9 C8 C7 . . 123.4(3) ?
    C13 C8 C7 . . 118.4(3) ?
    C8 C9 C10 . . 120.8(4) ?
    C8 C9 H9 . . 119.6 ?
    C10 C9 H9 . . 119.6 ?
    C11 C10 C9 . . 120.0(4) ?
    C11 C10 H10 . . 120.0 ?
    C9 C10 H10 . . 120.0 ?
    C10 C11 C12 . . 120.5(4) ?
    C10 C11 H11 . . 119.7 ?
    C12 C11 H11 . . 119.7 ?
    C11 C12 C13 . . 120.5(4) ?
    C11 C12 H12 . . 119.7 ?
    C13 C12 H12 . . 119.7 ?
    C12 C13 C8 . . 120.0(4) ?
    C12 C13 H13 . . 120.0 ?
    C8 C13 H13 . . 120.0 ?
    C19 C14 C15 . . 118.6(4) ?
    C19 C14 C7 . . 120.8(3) ?
    C15 C14 C7 . . 120.5(3) ?
    C14 C15 C16 . . 121.0(4) ?
    C14 C15 H15 . . 119.5 ?
    C16 C15 H15 . . 119.5 ?
    C15 C16 C17 . . 119.0(4) ?
    C15 C16 H16 . . 120.5 ?
    C17 C16 H16 . . 120.5 ?
    C18 C17 C16 . . 119.6(3) ?
    C18 C17 H17 . . 120.2 ?
    C16 C17 H17 . . 120.2 ?
    C17 C18 C19 . . 122.3(4) ?
    C17 C18 H18 . . 118.9 ?
    C19 C18 H18 . . 118.9 ?
    C18 C19 C14 . . 119.5(4) ?
    C18 C19 H19 . . 120.2 ?
    C14 C19 H19 . . 120.2 ?
    C5 C20 C21 . . 114.8(3) ?
    C5 C20 H20A . . 108.6 ?
    C21 C20 H20A . . 108.6 ?
    C5 C20 H20B . . 108.6 ?
    C21 C20 H20B . . 108.6 ?
    H20A C20 H20B . . 107.5 ?
    O2 C21 C22 . . 105.3(3) ?
    O2 C21 C28 . . 109.9(3) ?
    C22 C21 C28 . . 110.7(3) ?
    O2 C21 C20 . . 109.0(3) ?
    C22 C21 C20 . . 109.0(3) ?
    C28 C21 C20 . . 112.6(3) ?
    C23 C22 C27 . . 117.3(4) ?
    C23 C22 C21 . . 123.8(3) ?
    C27 C22 C21 . . 119.0(3) ?
    C22 C23 C24 . . 121.0(4) ?
    C22 C23 H23 . . 119.5 ?
    C24 C23 H23 . . 119.5 ?
    C25 C24 C23 . . 120.3(4) ?
    C25 C24 H24 . . 119.9 ?
    C23 C24 H24 . . 119.9 ?
    C26 C25 C24 . . 119.7(4) ?
    C26 C25 H25 . . 120.2 ?
    C24 C25 H25 . . 120.2 ?
    C25 C26 C27 . . 120.8(4) ?
    C25 C26 H26 . . 119.6 ?
    C27 C26 H26 . . 119.6 ?
    C22 C27 C26 . . 120.9(4) ?
    C22 C27 H27 . . 119.5 ?
    C26 C27 H27 . . 119.5 ?
    C29 C28 C33 . . 120.0(3) ?
    C29 C28 C21 . . 119.8(3) ?
    C33 C28 C21 . . 120.1(3) ?
    C28 C29 C30 . . 120.0(4) ?
    C28 C29 H29 . . 120.0 ?
    C30 C29 H29 . . 120.0 ?
    C31 C30 C29 . . 120.0(4) ?
    C31 C30 H30 . . 120.0 ?
    C29 C30 H30 . . 120.0 ?
    C30 C31 C32 . . 120.0(3) ?
    C30 C31 H31 . . 120.0 ?
    C32 C31 H31 . . 120.0 ?
    C33 C32 C31 . . 120.0(4) ?
    C33 C32 H32 . . 120.0 ?
    C31 C32 H32 . . 120.0 ?
    C32 C33 C28 . . 120.0(3) ?
    C32 C33 H33 . . 120.0 ?
    C28 C33 H33 . . 120.0 ?
    C5 N1 C1 . . 119.2(3) n
    C7 O1 H1 . . 109(3) n
    C21 O2 H2A . . 109(3) n
loop_
    _geom_hbond_atom_site_label_D
    _geom_hbond_atom_site_label_H
    _geom_hbond_atom_site_label_A
    _geom_hbond_site_symmetry_A
    _geom_hbond_distance_DH
    _geom_hbond_distance_HA
    _geom_hbond_distance_DA
    _geom_hbond_angle_DHA
    _geom_hbond_publ_flag
    O1 H1 N1 . 0.82(5) 2.34(5) 3.013(4) 139(4) y
    O2 H2A N1 . 0.82(5) 2.20(5) 2.854(4) 136(4) y
    C31 H31 Cg1 1_545 0.93 3.08 3.973(3) 162 y
