# Supplementary material for: (Pyridine-2,6-diyldimethyl­ene)bis­(diphenyl­methanol)
Source: Acta Crystallogr Sect E Struct Rep Online. 2009 Jan 8;65(Pt 2):o233. doi: 10.1107/S1600536808043572 (PMC2968384; doi:10.1107/S1600536808043572)
Supplement: Supplementary file 2 [file e-65-0o233-Isup2.hkl]

# 
# h,k,l, Fc-squared, Fo-squared, sigma(Fo-squared) and status flag 
# 
data_I
_shelx_title ' G2_0m in Cc' 
_shelx_refln_list_code          4 
_shelx_F_calc_maximum      215.52 
_exptl_crystal_F_000      1000.00 
_reflns_d_resolution_high  0.7670 
 
loop_ 
 _symmetry_equiv_pos_as_xyz 
 'x, y, z' 
 'x, -y, z+1/2' 
 'x+1/2, y+1/2, z' 
 'x+1/2, -y+1/2, z+1/2' 
 
_cell_length_a    18.4916 
_cell_length_b    10.1039 
_cell_length_c    16.0967 
_cell_angle_alpha  90.000 
_cell_angle_beta  121.234 
_cell_angle_gamma  90.000 
 
_shelx_F_squared_multiplier     1.000 
 
loop_ 
 _refln_index_h 
 _refln_index_k 
 _refln_index_l 
 _refln_F_squared_calc 
 _refln_F_squared_meas 
 _refln_F_squared_sigma 
 _refln_observed_status 
   2   0   0     7343.79     7653.37     21.06 o 
   4   0   0    46450.20    45314.34    138.58 o 
   6   0   0    19980.51    19679.62     20.96 o 
   8   0   0     6358.03     6287.41     68.73 o 
  10   0   0     5219.89     4876.46    139.62 o 
  12   0   0     1143.38     1122.60     36.68 o 
  14   0   0      596.95      552.65     25.48 o 
  16   0   0      320.84      328.51      5.67 o 
  18   0   0       53.72       52.36      6.73 o 
  20   0   0       42.73       40.24     25.10 o 
   1   1   0     3545.68     3430.10     30.05 o 
   3   1   0      763.81      799.08     41.26 o 
   5   1   0     2590.85     2675.76     22.62 o 
   7   1   0     1961.87     1870.38     35.99 o 
   9   1   0      173.66      190.01     18.25 o 
  11   1   0      212.88      202.84     11.92 o 
  13   1   0      810.82      785.71      4.66 o 
  15   1   0       81.87       56.64      4.18 o 
  17   1   0      145.76      136.03     10.50 o 
  19   1   0       41.61       60.88     12.99 o 
   0   2   0      655.84      641.26     24.83 o 
   2   2   0    18715.99    18741.54     36.28 o 
   4   2   0    10406.60    10148.54     86.21 o 
   6   2   0     3528.53     3571.88     27.99 o 
   8   2   0     2056.78     1950.79     39.07 o 
  10   2   0      261.67      276.56     12.48 o 
  12   2   0      583.34      556.99     11.31 o 
  14   2   0      236.16      306.98     11.93 o 
  16   2   0       22.58       23.07      4.51 o 
  18   2   0       57.15       48.05      1.84 o 
  20   2   0        1.77        5.53      6.10 o 
   1   3   0     3124.16     2815.41     38.00 o 
   3   3   0     1343.74     1404.57     21.25 o 
   5   3   0     1454.54     1287.67     49.19 o 
   7   3   0     1419.23     1470.58     44.38 o 
   9   3   0      902.40      843.69     16.28 o 
  11   3   0      348.64      439.69     13.39 o 
  13   3   0       50.97       58.23      7.80 o 
  15   3   0       93.25      101.16     14.81 o 
  17   3   0       39.74       52.19      3.44 o 
  19   3   0       18.76       22.01      5.28 o 
   0   4   0      737.20      944.81     52.82 o 
   2   4   0       37.81       28.95      7.95 o 
   4   4   0     4878.23     4638.98     18.51 o 
   6   4   0      702.76      650.16     25.78 o 
   8   4   0      152.71      158.86      7.63 o 
  10   4   0      623.52      585.50      8.21 o 
  12   4   0      250.26      251.83     12.70 o 
  14   4   0       31.92       33.70      1.17 o 
  16   4   0       16.60       36.27      5.88 o 
  18   4   0       12.41       28.05     10.24 o 
   1   5   0     1979.35     1888.70     72.53 o 
   3   5   0      806.73      754.92     52.44 o 
   5   5   0      234.72      171.16     17.43 o 
   7   5   0      570.45      580.91      7.45 o 
   9   5   0      491.44      476.11     11.00 o 
  11   5   0      401.89      428.66     13.77 o 
  13   5   0       59.44       75.60     15.74 o 
  15   5   0      124.98      141.79     11.17 o 
  17   5   0        9.92       17.64      3.96 o 
  19   5   0       11.08        8.73      4.93 o 
   0   6   0       24.60       18.33      8.29 o 
   2   6   0       30.76       38.85      4.62 o 
   4   6   0      596.53      625.42     18.06 o 
   6   6   0      102.59      153.57     10.10 o 
   8   6   0      165.20      162.11     16.89 o 
  10   6   0      735.23      718.93      6.77 o 
  12   6   0      380.08      430.04     17.09 o 
  14   6   0      135.93      125.60      9.28 o 
  16   6   0        0.26        4.94     10.20 o 
  18   6   0        7.67        8.59      6.37 o 
   1   7   0       31.74       31.16      4.21 o 
   3   7   0       21.71       29.43      6.13 o 
   5   7   0      165.20      197.50     12.99 o 
   7   7   0      195.02      266.11     13.21 o 
   9   7   0      437.60      390.66     10.22 o 
  11   7   0       59.29       33.06      5.42 o 
  13   7   0        5.41       23.10      9.91 o 
  15   7   0       33.75       45.28      4.40 o 
  17   7   0        8.91        7.93      3.44 o 
   0   8   0      291.25      321.58     21.87 o 
   2   8   0      169.94      188.89      9.38 o 
   4   8   0      311.90      271.47     13.08 o 
   6   8   0       23.17       21.93      6.13 o 
   8   8   0        7.23        9.58      2.13 o 
  10   8   0      392.18      401.75      8.20 o 
  12   8   0       37.21       50.44     11.67 o 
  14   8   0       24.35       39.25     12.02 o 
  16   8   0       14.27       29.87      4.50 o 
   1   9   0      183.80      217.16     15.65 o 
   3   9   0       72.93       74.65      3.82 o 
   5   9   0      122.54       97.09      4.41 o 
   7   9   0       70.43       64.75      9.54 o 
   9   9   0       56.07       66.95     14.85 o 
  11   9   0       39.61       47.05     12.29 o 
  13   9   0       38.76       63.02     13.40 o 
  15   9   0       33.63       17.93      7.89 o 
   0  10   0       23.05       33.94     14.33 o 
   2  10   0      172.44      160.20     23.52 o 
   4  10   0      135.17      153.58     16.33 o 
   6  10   0       13.57       21.25      3.60 o 
   8  10   0       28.05       30.28      7.68 o 
  10  10   0       21.93       42.22      9.15 o 
  12  10   0       41.29       45.99     13.28 o 
   1  11   0      114.87      120.32     10.35 o 
   3  11   0      165.84      150.93     16.44 o 
   5  11   0       35.90       37.19      9.83 o 
   7  11   0       36.84       34.80      9.44 o 
   9  11   0        0.81        5.37      2.05 o 
  11  11   0        1.15        4.67      0.66 o 
   0  12   0       45.29       71.37     17.44 o 
   2  12   0       19.42       21.55     12.64 o 
   4  12   0       11.07       13.52      4.07 o 
   6  12   0       49.60       42.01      3.84 o 
   8  12   0       17.62       20.96     16.54 o 
   1  13   0        7.78        7.24      1.80 o 
   3  13   0        5.54        9.00      6.59 o 
 -21   1   1       15.58       16.74     11.33 o 
 -19   1   1      131.90      125.56     18.26 o 
 -17   1   1       33.89       54.27     12.75 o 
 -15   1   1       96.32      103.01     26.69 o 
 -13   1   1      798.51      741.03     12.58 o 
 -11   1   1      435.53      445.14     16.73 o 
  -9   1   1     3315.33     3135.60     28.03 o 
  -7   1   1     2351.18     2280.35     59.32 o 
  -5   1   1     2951.32     3016.59     36.15 o 
  -3   1   1    30138.04    29550.82     54.90 o 
  -1   1   1     8191.38     8347.27    226.92 o 
   1   1   1     6148.71     6083.44    208.51 o 
   3   1   1    26504.29    25360.30     82.62 o 
   5   1   1     4432.12     4337.90     16.09 o 
   7   1   1     2169.65     2239.40     36.21 o 
   9   1   1      666.62      637.49     20.93 o 
  11   1   1      536.01      554.95      9.94 o 
  13   1   1     1183.73     1108.36      3.17 o 
  15   1   1       55.74       54.13     12.47 o 
  17   1   1       33.00       59.76     14.41 o 
  19   1   1       17.46       32.09      9.39 o 
 -20   2   1       20.64       24.64      4.10 o 
 -18   2   1       93.57      106.24      4.61 o 
 -16   2   1        3.75       21.95     12.98 o 
 -14   2   1      298.10      304.55      5.43 o 
 -12   2   1      195.66      189.70      5.91 o 
 -10   2   1      354.50      337.99     13.88 o 
  -8   2   1      705.79      703.05     66.87 o 
  -6   2   1     2250.00     2082.79     22.96 o 
  -4   2   1     4804.96     4617.01     12.96 o 
  -2   2   1    15716.94    15451.44     37.32 o 
   0   2   1     2490.46     2479.40     16.39 o 
   2   2   1    10157.56     9890.03    215.83 o 
   4   2   1     4285.24     4155.05     27.71 o 
   6   2   1     1184.65     1355.68     17.92 o 
   8   2   1      353.58      397.04     16.25 o 
  10   2   1     2370.98     2334.18     38.29 o 
  12   2   1       23.19       43.05     10.76 o 
  14   2   1        5.26        7.17      4.07 o 
  16   2   1       40.60       34.19      4.28 o 
  18   2   1       16.33       22.21      4.68 o 
 -19   3   1       49.91       40.24      2.50 o 
 -17   3   1        1.74        4.03      4.88 o 
 -15   3   1        0.98        0.81      2.28 o 
 -13   3   1      673.25      684.96     13.78 o 
 -11   3   1       44.52       45.04      3.19 o 
  -9   3   1       19.89       20.28      2.12 o 
  -7   3   1      626.80      694.80      5.47 o 
  -5   3   1      762.24      777.06     45.64 o 
  -3   3   1      571.50      732.12     32.04 o 
  -1   3   1       27.12       45.54      5.77 o 
   1   3   1     1496.49     1568.58     39.68 o 
   3   3   1     6282.06     5787.85     29.63 o 
   5   3   1     8198.85     8058.58     46.99 o 
   7   3   1      707.61      651.96     38.20 o 
   9   3   1        2.81       21.06      3.71 o 
  11   3   1      830.53      773.87     21.60 o 
  13   3   1       44.12       41.34      3.63 o 
  15   3   1       38.37       48.82      5.10 o 
  17   3   1        5.31        9.96      6.10 o 
  19   3   1       11.50       14.82      1.98 o 
 -20   4   1       23.39       39.25     13.87 o 
 -18   4   1        2.46        9.84      5.74 o 
 -16   4   1       58.81       86.88     10.81 o 
 -14   4   1       60.42       73.35      7.14 o 
 -12   4   1      807.63      804.64     13.13 o 
 -10   4   1      303.96      213.16     23.27 o 
  -8   4   1      651.77      586.49     75.82 o 
  -6   4   1     4208.80     4037.25     23.50 o 
  -4   4   1     1126.39     1144.19     24.45 o 
  -2   4   1     1681.58     1656.14     15.63 o 
   0   4   1      884.16      893.20     31.21 o 
   2   4   1     1431.01     1391.02     17.57 o 
   4   4   1     4503.21     4521.26     39.42 o 
   6   4   1      317.27      379.99     11.16 o 
   8   4   1      137.32      164.64     19.96 o 
  10   4   1       17.62        9.06      0.69 o 
  12   4   1       51.20       59.55      2.81 o 
  14   4   1      131.93      105.20      5.02 o 
  16   4   1       32.70       36.73      5.94 o 
  18   4   1       88.77       82.12     10.39 o 
 -19   5   1       18.87       22.23     19.22 o 
 -17   5   1       46.38       55.13     11.81 o 
 -15   5   1       31.85       50.32      7.67 o 
 -13   5   1      404.34      455.96     15.50 o 
 -11   5   1      547.05      490.49      8.96 o 
  -9   5   1      190.94      170.61      6.75 o 
  -7   5   1      713.15      720.00     26.16 o 
  -5   5   1     3072.95     3031.61     38.81 o 
  -3   5   1      572.72      541.09      6.88 o 
  -1   5   1      765.39      879.72     16.54 o 
   1   5   1      883.99     1057.67     30.54 o 
   3   5   1       71.55       85.78     21.28 o 
   5   5   1     1827.89     1879.17     54.73 o 
   7   5   1      315.37      297.14      7.48 o 
   9   5   1     1463.85     1343.63     49.06 o 
  11   5   1       59.74       69.91      6.52 o 
  13   5   1      225.52      277.97     15.45 o 
  15   5   1       39.57       41.58      8.41 o 
  17   5   1        8.95        8.53      1.09 o 
 -18   6   1       76.47       73.70      5.22 o 
 -16   6   1       19.80       27.75      4.47 o 
 -14   6   1      133.92      193.79     19.64 o 
 -12   6   1      142.54       98.54      7.98 o 
 -10   6   1      593.79      558.36     26.75 o 
  -8   6   1      101.44       69.75      4.67 o 
  -6   6   1      177.69      179.46     26.56 o 
  -4   6   1     3010.94     2798.76     16.99 o 
  -2   6   1      208.19      231.39      7.26 o 
   0   6   1     2928.23     2648.59     83.81 o 
   2   6   1      141.15      119.11      7.72 o 
   4   6   1      459.80      520.81     18.84 o 
   6   6   1      352.96      336.19      9.24 o 
   8   6   1       27.48       64.31      3.96 o 
  10   6   1      317.48      325.02      4.92 o 
  12   6   1      121.18      137.40     11.96 o 
  14   6   1       31.06       40.24      3.61 o 
  16   6   1       19.94       16.34      7.04 o 
 -17   7   1       35.07       42.02      3.11 o 
 -15   7   1        7.54       10.07      4.30 o 
 -13   7   1      163.46      203.24     18.11 o 
 -11   7   1       15.16       13.60      2.51 o 
  -9   7   1       19.03       25.63      5.83 o 
  -7   7   1      136.01      164.51      8.22 o 
  -5   7   1       42.72       44.57      5.74 o 
  -3   7   1       23.60       34.04      4.06 o 
  -1   7   1      184.83      178.68      8.15 o 
   1   7   1      131.08      156.77      9.01 o 
   3   7   1      404.88      413.27     11.92 o 
   5   7   1      313.87      319.99     18.12 o 
   7   7   1      275.48      336.99     17.29 o 
   9   7   1      928.49      831.83     20.61 o 
  11   7   1       71.27       77.96      7.85 o 
  13   7   1       16.10       19.42     11.13 o 
  15   7   1       32.37       40.81      7.60 o 
 -16   8   1       14.09        9.91      5.88 o 
 -14   8   1        5.75       20.41      5.80 o 
 -12   8   1      142.51      166.67     26.52 o 
 -10   8   1       44.31       42.65     12.95 o 
  -8   8   1      199.95      176.02     19.51 o 
  -6   8   1       11.48       18.44      6.39 o 
  -4   8   1      131.48      144.05     10.07 o 
  -2   8   1       60.51       46.93      3.08 o 
   0   8   1      343.88      336.07     10.51 o 
   2   8   1       27.29       24.78      7.31 o 
   4   8   1        4.19       23.80      6.61 o 
   6   8   1       17.52       23.91      2.46 o 
   8   8   1      157.92      176.61      9.20 o 
  10   8   1       59.85       57.34      5.17 o 
  12   8   1       88.04      115.35     12.87 o 
  14   8   1       24.66       34.28      6.87 o 
 -15   9   1       28.26       39.99     12.48 o 
 -13   9   1       18.06       18.16      6.90 o 
 -11   9   1       18.76       14.01      0.61 o 
  -9   9   1        5.89       11.16      2.35 o 
  -7   9   1      162.09      177.77      5.32 o 
  -5   9   1      316.82      322.29     13.06 o 
  -3   9   1      198.63      200.23     12.77 o 
  -1   9   1       48.93       94.41     20.55 o 
   1   9   1      488.50      440.56     17.24 o 
   3   9   1      177.89      157.50     13.27 o 
   5   9   1       24.22       32.66      6.44 o 
   7   9   1       92.22      100.15      6.18 o 
   9   9   1       48.37       55.75      5.46 o 
  11   9   1       33.32       51.03      6.58 o 
  13   9   1       13.18       13.88      9.96 o 
 -12  10   1       25.24       37.76     10.68 o 
 -10  10   1       61.47       76.57      4.01 o 
  -8  10   1       62.63       45.77      3.41 o 
  -6  10   1       18.00       25.98      3.33 o 
  -4  10   1      103.75      138.73     14.51 o 
  -2  10   1       83.68       96.33     12.07 o 
   0  10   1      338.65      306.71     15.67 o 
   2  10   1      347.81      322.70     20.58 o 
   4  10   1       10.93       18.02      3.63 o 
   6  10   1       35.80       50.06      7.35 o 
   8  10   1        5.29        8.88      8.83 o 
  10  10   1        6.81       21.29      3.30 o 
  12  10   1       28.79       33.65     12.68 o 
 -11  11   1        3.65        5.09      2.39 o 
  -9  11   1        3.37        3.86      1.20 o 
  -7  11   1        0.20        1.30      1.79 o 
  -5  11   1       38.38       50.92      8.48 o 
  -3  11   1        2.23        4.36      2.26 o 
  -1  11   1      194.18      211.72      5.40 o 
   1  11   1       12.45       14.57      1.43 o 
   3  11   1       13.01       28.09     12.11 o 
   5  11   1       33.69       46.86      8.41 o 
   7  11   1        6.48        9.30      3.74 o 
   9  11   1       46.29       47.90      4.96 o 
  -8  12   1       36.11       48.43      6.80 o 
  -6  12   1       58.74       54.92     10.85 o 
  -4  12   1       19.31       14.33      3.08 o 
  -2  12   1        3.97        8.53      5.07 o 
   0  12   1        6.50       11.77      4.89 o 
   2  12   1       80.40       64.79      8.64 o 
   4  12   1       22.63       20.45      2.27 o 
   6  12   1       10.45       32.97     10.26 o 
  -3  13   1       30.75       31.63      3.29 o 
  -1  13   1       14.07       14.79      4.55 o 
   1  13   1       10.19        9.80      4.25 o 
 -20   0   2      244.61      277.41     27.26 o 
 -18   0   2      119.56      138.33      9.40 o 
 -16   0   2     1047.99      944.69     12.79 o 
 -14   0   2       73.30      118.99     15.72 o 
 -12   0   2      362.33      366.06     15.44 o 
 -10   0   2      336.42      389.59     17.26 o 
  -8   0   2     2512.56     2396.24     13.08 o 
  -6   0   2    10306.87     9899.29    138.99 o 
  -4   0   2    12121.49    12366.76     83.13 o 
  -2   0   2     6661.20     6349.29    171.47 o 
   0   0   2     1883.09     1893.17     50.12 o 
   2   0   2    12113.98    12418.65     33.99 o 
   4   0   2      617.09      527.05      8.60 o 
   6   0   2     1158.66     1218.75     19.01 o 
   8   0   2     2466.65     2263.44     52.14 o 
  10   0   2     2093.37     2132.35     31.49 o 
  12   0   2       62.55       68.28      5.26 o 
  14   0   2      821.15      764.07      3.66 o 
  16   0   2      279.83      229.76      0.87 o 
  18   0   2      243.00      281.64     35.77 o 
 -21   1   2        8.55        9.97      3.11 o 
 -19   1   2       36.84       28.50      3.41 o 
 -17   1   2      230.21      173.27     27.69 o 
 -15   1   2      321.86      317.28     12.35 o 
 -13   1   2      371.84      341.30     34.43 o 
 -11   1   2       58.49       74.26      5.34 o 
  -9   1   2      236.94      301.32     10.23 o 
  -7   1   2     4969.26     4583.17     41.11 o 
  -5   1   2     1137.67     1232.92      9.00 o 
  -3   1   2    15716.54    15697.87    135.72 o 
  -1   1   2    12103.81    11701.48    221.45 o 
   1   1   2     9025.30     9353.42    176.31 o 
   3   1   2     2477.62     2579.16     12.65 o 
   5   1   2      624.25      563.62      6.46 o 
   7   1   2     1456.03     1463.42     47.19 o 
   9   1   2      381.69      382.55     20.85 o 
  11   1   2      303.34      283.09      5.50 o 
  13   1   2       26.66       55.93     11.92 o 
  15   1   2       50.21       54.63      6.92 o 
  17   1   2        9.76       13.05      4.54 o 
  19   1   2        2.31        1.53      2.24 o 
 -20   2   2       39.72       48.81      4.46 o 
 -18   2   2        3.30        5.55      3.45 o 
 -16   2   2      324.04      331.83     10.78 o 
 -14   2   2       19.42       26.21     12.14 o 
 -12   2   2       59.94       50.20     18.19 o 
 -10   2   2      206.21      220.17      1.98 o 
  -8   2   2      145.19      170.69      4.82 o 
  -6   2   2      813.23      802.58     18.10 o 
  -4   2   2     2368.79     2572.38     23.73 o 
  -2   2   2     2045.81     1994.64     17.09 o 
   0   2   2    40093.82    38546.79    134.70 o 
   2   2   2     2705.45     2745.85     18.63 o 
   4   2   2     5365.89     5240.28     15.28 o 
   6   2   2     2908.30     2871.69     25.63 o 
   8   2   2      409.04      372.88     13.98 o 
  10   2   2     1037.65      962.95     11.18 o 
  12   2   2      345.64      343.35     17.52 o 
  14   2   2       35.51       31.23      2.39 o 
  16   2   2        9.76       11.58      2.56 o 
  18   2   2       25.22       23.21      3.32 o 
 -21   3   2       51.10       57.58     10.25 o 
 -19   3   2       11.32       20.33     10.52 o 
 -17   3   2       50.10       66.75      6.62 o 
 -15   3   2      177.31      220.13     18.70 o 
 -13   3   2     1170.88     1180.57     26.76 o 
 -11   3   2       42.87       86.01      8.36 o 
  -9   3   2      766.71      675.59     26.34 o 
  -7   3   2     1100.89     1328.81     44.93 o 
  -5   3   2     1518.49     1498.00     55.00 o 
  -3   3   2      768.93      870.75     18.91 o 
  -1   3   2     2290.63     2361.77     64.23 o 
   1   3   2      798.62      697.86     66.16 o 
   3   3   2     1080.80     1105.06     42.18 o 
   5   3   2     3182.12     3021.56     18.62 o 
   7   3   2       58.88       78.98      2.93 o 
   9   3   2      137.58      156.59     17.97 o 
  11   3   2      622.04      486.60     26.30 o 
  13   3   2       61.42       75.06     14.55 o 
  15   3   2       72.51       77.74      7.89 o 
  17   3   2        3.69        4.60      6.43 o 
 -20   4   2        5.75        3.35      2.88 o 
 -18   4   2       10.18       19.56      2.18 o 
 -16   4   2       19.75       41.21     14.61 o 
 -14   4   2      814.66      740.23     15.65 o 
 -12   4   2      234.74      199.95     16.08 o 
 -10   4   2      337.10      286.78      9.55 o 
  -8   4   2     1295.40     1185.89     31.23 o 
  -6   4   2     1147.28     1080.28     47.36 o 
  -4   4   2     1193.10     1190.92     42.01 o 
  -2   4   2      613.10      577.69     12.63 o 
   0   4   2     1983.12     2088.93     23.99 o 
   2   4   2     1637.22     1670.84     37.68 o 
   4   4   2     1388.69     1347.81     17.97 o 
   6   4   2      416.31      416.00     25.67 o 
   8   4   2      376.86      351.58     22.04 o 
  10   4   2      151.90      121.70      7.93 o 
  12   4   2       96.07       99.06     18.17 o 
  14   4   2      202.03      196.46     10.69 o 
  16   4   2        2.95        5.04      2.83 o 
  18   4   2       53.11       38.81      7.01 o 
 -19   5   2       11.09       14.66     10.25 o 
 -17   5   2        8.79       21.83      6.18 o 
 -15   5   2       93.95      107.41     23.89 o 
 -13   5   2       41.18       55.51      7.49 o 
 -11   5   2      200.51      266.77     14.73 o 
  -9   5   2      217.97      252.79     18.30 o 
  -7   5   2      331.62      319.73     16.46 o 
  -5   5   2      946.27      931.22     59.82 o 
  -3   5   2     1112.73     1193.90     14.82 o 
  -1   5   2     1278.03     1300.14     34.59 o 
   1   5   2      395.16      389.92      8.10 o 
   3   5   2     1135.51      992.04     42.37 o 
   5   5   2      633.78      592.85     22.07 o 
   7   5   2     2064.16     1801.72     62.01 o 
   9   5   2      265.81      274.55      9.41 o 
  11   5   2      142.54      125.95      3.25 o 
  13   5   2       31.38       58.63     12.23 o 
  15   5   2       58.28       47.90     10.97 o 
  17   5   2       20.09       37.08      9.42 o 
 -18   6   2       10.57       14.94      4.29 o 
 -16   6   2       25.43       34.87      9.52 o 
 -14   6   2      176.97      164.93     13.43 o 
 -12   6   2      310.36      324.53     24.93 o 
 -10   6   2        5.26       11.74      3.41 o 
  -8   6   2      137.29      169.44      8.32 o 
  -6   6   2      328.54      350.13     15.03 o 
  -4   6   2     1029.19     1034.92     56.95 o 
  -2   6   2      240.88      240.31     21.42 o 
   0   6   2      280.93      277.79      6.54 o 
   2   6   2      339.72      368.25     10.05 o 
   4   6   2        1.59        5.30      3.03 o 
   6   6   2      340.10      341.75     11.40 o 
   8   6   2      378.97      375.13     14.95 o 
  10   6   2      182.09      177.48     39.26 o 
  12   6   2       95.34       89.02     14.45 o 
  14   6   2        3.67        3.24      1.53 o 
  16   6   2       87.26       83.30     17.94 o 
 -17   7   2       35.91       31.71      9.57 o 
 -15   7   2       44.87       22.69      3.77 o 
 -13   7   2      257.51      241.87      8.17 o 
 -11   7   2        7.88       12.26      4.79 o 
  -9   7   2      139.03      199.94     12.11 o 
  -7   7   2      235.92      226.38     13.88 o 
  -5   7   2      120.97      146.40      3.71 o 
  -3   7   2      803.44      738.66     55.75 o 
  -1   7   2      542.04      556.60     16.68 o 
   1   7   2       15.70       25.43      3.65 o 
   3   7   2       92.44      150.88      8.57 o 
   5   7   2      536.40      542.96      8.93 o 
   7   7   2      368.10      396.23      8.46 o 
   9   7   2      493.87      534.25      9.61 o 
  11   7   2       87.76       97.16     14.01 o 
  13   7   2       64.83       81.86     14.67 o 
  15   7   2       29.49       23.80      0.52 o 
 -16   8   2        8.10       14.55      2.46 o 
 -14   8   2        0.17        2.84      1.13 o 
 -12   8   2       72.57       76.79     10.69 o 
 -10   8   2      138.05      212.82     10.61 o 
  -8   8   2        8.23       25.29      5.17 o 
  -6   8   2      140.36      186.14      8.35 o 
  -4   8   2      284.37      260.01      5.92 o 
  -2   8   2      331.06      313.11     19.15 o 
   0   8   2      179.50      209.66     10.32 o 
   2   8   2      211.61      197.62     10.54 o 
   4   8   2      158.93      175.21     10.82 o 
   6   8   2      246.81      285.25     14.15 o 
   8   8   2       95.49       93.92      3.49 o 
  10   8   2      333.24      331.19     11.42 o 
  12   8   2       69.78       76.37      7.38 o 
  14   8   2       55.96       46.18      6.26 o 
 -15   9   2       21.90       22.73      4.45 o 
 -13   9   2      121.88      150.82     13.77 o 
 -11   9   2       70.46       54.73      5.36 o 
  -9   9   2       32.80       38.46      3.85 o 
  -7   9   2       52.18       42.47      5.61 o 
  -5   9   2      142.57      165.16      7.45 o 
  -3   9   2      642.96      562.62      7.64 o 
  -1   9   2       27.00       40.26      7.02 o 
   1   9   2      429.00      408.69     17.16 o 
   3   9   2       49.39       58.85      4.20 o 
   5   9   2      203.82      223.62      5.18 o 
   7   9   2       57.58       49.98      2.80 o 
   9   9   2        4.90        6.39      4.32 o 
  11   9   2       14.89       32.26      9.65 o 
  13   9   2      134.35      149.60     11.75 o 
 -14  10   2       37.89       44.79      7.98 o 
 -12  10   2        0.26        4.07      4.70 o 
 -10  10   2       87.92       87.34      4.33 o 
  -8  10   2       45.56       49.87      6.18 o 
  -6  10   2       24.11       26.12      3.42 o 
  -4  10   2      177.26      176.98     10.67 o 
  -2  10   2       90.57      104.25     16.59 o 
   0  10   2       97.85      143.42      8.28 o 
   2  10   2       98.80       92.95      7.49 o 
   4  10   2       14.83       11.64      5.20 o 
   6  10   2       41.43       41.83      5.14 o 
   8  10   2       68.23       58.52      2.34 o 
  10  10   2       51.89       56.04      4.55 o 
  12  10   2        2.97        2.89      1.86 o 
 -11  11   2        4.48        6.94      2.01 o 
  -9  11   2       25.84       24.01      6.64 o 
  -7  11   2        0.77        7.93      2.40 o 
  -5  11   2       59.00       57.63      5.00 o 
  -3  11   2       95.03       93.45      5.20 o 
  -1  11   2       87.27      105.49     10.65 o 
   1  11   2       18.73       29.41      8.13 o 
   3  11   2        7.27       21.52      2.53 o 
   5  11   2       20.62       31.97      4.94 o 
   7  11   2       44.16       48.76      5.64 o 
   9  11   2       43.96       48.21      4.43 o 
  -8  12   2        3.95       12.39      4.99 o 
  -6  12   2       41.16       40.89      3.75 o 
  -4  12   2        6.42        6.90      2.25 o 
  -2  12   2        8.60       12.51      3.03 o 
   0  12   2       16.77       17.24      1.90 o 
   2  12   2        5.38        7.93      1.98 o 
   4  12   2       30.57       34.24      4.78 o 
   6  12   2       38.83       32.96      8.64 o 
  -3  13   2       86.58       71.90      4.47 o 
  -1  13   2       21.34       28.27      2.64 o 
   1  13   2        0.18        1.91      1.22 o 
 -21   1   3       16.63       19.81      9.38 o 
 -19   1   3      121.41      112.75      6.33 o 
 -17   1   3      130.76      150.39     25.19 o 
 -15   1   3      367.12      352.95     25.98 o 
 -13   1   3      120.57      184.68     13.03 o 
 -11   1   3      433.40      476.65     20.23 o 
  -9   1   3     1206.01     1176.26     24.26 o 
  -7   1   3     2258.19     2236.01     57.78 o 
  -5   1   3     6691.40     7035.61    188.40 o 
  -3   1   3    22998.57    22790.63     44.13 o 
  -1   1   3    12102.99    11724.40     44.41 o 
   1   1   3     3404.90     3339.81     28.95 o 
   3   1   3     1281.90     1389.81     31.69 o 
   5   1   3      300.51      349.09     11.25 o 
   7   1   3     1121.59     1189.58     55.66 o 
   9   1   3      195.47      169.65      6.81 o 
  11   1   3      578.68      547.23      9.18 o 
  13   1   3       76.61       76.52      9.54 o 
  15   1   3       28.14       26.71      1.56 o 
  17   1   3       28.77       30.23     13.29 o 
 -20   2   3       18.67       22.71      8.13 o 
 -18   2   3      132.90      114.76      8.97 o 
 -16   2   3      110.32      130.99      4.69 o 
 -14   2   3      647.47      643.45     22.45 o 
 -12   2   3       78.05       52.40      4.59 o 
 -10   2   3      993.45      961.34     15.74 o 
  -8   2   3     1768.88     1699.03     16.11 o 
  -6   2   3      402.70      419.36      7.59 o 
  -4   2   3     5207.73     4798.23     96.83 o 
  -2   2   3     1665.22     1701.46     36.64 o 
   0   2   3     6343.85     6170.97    116.27 o 
   2   2   3     5150.04     4896.50     91.71 o 
   4   2   3      601.75      628.67      9.16 o 
   6   2   3     1732.53     1767.55     70.91 o 
   8   2   3       79.62       80.76      3.76 o 
  10   2   3      362.70      317.23     14.78 o 
  12   2   3      670.62      626.64      5.44 o 
  14   2   3       14.62       27.25     13.81 o 
  16   2   3       67.71       61.75      5.93 o 
  18   2   3        7.23       20.68     16.76 o 
 -21   3   3       32.93       36.95      5.50 o 
 -19   3   3       26.40       32.50      2.15 o 
 -17   3   3      186.22      227.28     13.36 o 
 -15   3   3      419.98      431.38     24.97 o 
 -13   3   3      622.40      575.74      5.61 o 
 -11   3   3      310.08      312.32     13.71 o 
  -9   3   3      842.51     1016.97     30.73 o 
  -7   3   3     1935.84     1833.73     49.69 o 
  -5   3   3     1603.23     1678.38     13.61 o 
  -3   3   3      319.94      390.34     11.76 o 
  -1   3   3     1929.77     1840.85     31.78 o 
   1   3   3     2059.65     2158.37     41.83 o 
   3   3   3     3416.19     3278.32     34.36 o 
   5   3   3     2873.10     2822.92     33.31 o 
   7   3   3       89.90       88.74      3.72 o 
   9   3   3      289.11      307.14      9.87 o 
  11   3   3       60.32       79.48     15.26 o 
  13   3   3      149.25      180.11     11.65 o 
  15   3   3       99.58      101.55     36.02 o 
  17   3   3        2.05       18.01     17.89 o 
 -20   4   3       24.81       33.93      6.21 o 
 -18   4   3      169.68      165.79      1.23 o 
 -16   4   3       17.98       37.42     12.91 o 
 -14   4   3      311.18      314.76     13.70 o 
 -12   4   3     2380.89     2043.09     32.67 o 
 -10   4   3      113.55      188.12      9.08 o 
  -8   4   3     1710.88     1628.43     48.62 o 
  -6   4   3      758.09      759.71     10.44 o 
  -4   4   3     3167.73     3025.77     68.66 o 
  -2   4   3     1441.18     1381.88     25.91 o 
   0   4   3      282.79      281.65      9.62 o 
   2   4   3     3552.49     3402.18     53.87 o 
   4   4   3      169.97      216.54      9.63 o 
   6   4   3     1130.69     1170.06     45.96 o 
   8   4   3       50.06       50.23      5.61 o 
  10   4   3      135.53      129.66      2.37 o 
  12   4   3      223.77      221.25      8.73 o 
  14   4   3       52.80       41.31      5.95 o 
  16   4   3       45.08       37.65     11.00 o 
 -19   5   3       35.67       37.02     14.94 o 
 -17   5   3       53.74       61.36     11.55 o 
 -15   5   3      265.36      304.38     15.46 o 
 -13   5   3      136.20      180.13     10.07 o 
 -11   5   3      307.97      312.23      8.87 o 
  -9   5   3      144.89      183.75     14.49 o 
  -7   5   3      551.82      542.51      6.34 o 
  -5   5   3       87.31       97.01      7.83 o 
  -3   5   3      989.78      940.63     43.02 o 
  -1   5   3      129.60      141.99     18.71 o 
   1   5   3       91.62      134.60      7.25 o 
   3   5   3      296.14      285.19     11.06 o 
   5   5   3     1431.09     1567.83     15.77 o 
   7   5   3      464.85      457.98      4.36 o 
   9   5   3       17.76       12.43      0.98 o 
  11   5   3       32.92       54.68     13.76 o 
  13   5   3       42.79       46.38      5.11 o 
  15   5   3      201.19      190.22      8.04 o 
  17   5   3       14.76       28.23      6.65 o 
 -18   6   3        6.76        5.40      1.32 o 
 -16   6   3      107.33       98.01      9.22 o 
 -14   6   3      110.05      134.39      8.45 o 
 -12   6   3      248.95      283.62     19.42 o 
 -10   6   3       90.92       68.68      7.14 o 
  -8   6   3      139.73      156.64     11.47 o 
  -6   6   3      270.69      274.81      5.95 o 
  -4   6   3      782.77      747.70      9.09 o 
  -2   6   3      288.30      291.87     20.12 o 
   0   6   3      224.23      191.93     15.44 o 
   2   6   3      109.73      170.97     10.84 o 
   4   6   3      123.00      143.24     13.50 o 
   6   6   3      521.54      418.36      8.83 o 
   8   6   3       90.33      137.00     20.55 o 
  10   6   3       54.55       55.34      6.52 o 
  12   6   3       74.00       55.53     12.45 o 
  14   6   3        8.46       14.65      3.40 o 
  16   6   3        1.46        4.03      6.93 o 
 -19   7   3       22.20       41.83     19.33 o 
 -17   7   3       40.69       57.06      6.80 o 
 -15   7   3       13.88        8.99      1.98 o 
 -13   7   3      181.22      144.02      8.46 o 
 -11   7   3      533.77      546.10     10.52 o 
  -9   7   3      238.95      246.98     17.24 o 
  -7   7   3      165.25      214.58     10.24 o 
  -5   7   3      539.96      492.94      7.79 o 
  -3   7   3       66.54       55.02      7.74 o 
  -1   7   3      208.36      238.15      9.25 o 
   1   7   3      857.65      752.83     69.15 o 
   3   7   3      118.71      117.14     14.55 o 
   5   7   3      515.53      556.31     14.07 o 
   7   7   3      346.46      293.86     15.96 o 
   9   7   3       55.04       57.71      8.82 o 
  11   7   3      115.60      162.17     20.00 o 
  13   7   3       44.79       44.41      2.18 o 
  15   7   3       24.33       29.62      2.83 o 
 -16   8   3       64.87       63.97      5.44 o 
 -14   8   3       87.71      106.00      8.91 o 
 -12   8   3      135.51      118.15      4.72 o 
 -10   8   3      331.53      315.25      9.87 o 
  -8   8   3      206.04      228.72     17.17 o 
  -6   8   3      550.91      479.99      8.88 o 
  -4   8   3      503.19      469.65      8.22 o 
  -2   8   3      169.28      153.87     14.54 o 
   0   8   3      954.65      884.54     87.72 o 
   2   8   3     1973.54     1861.39     23.19 o 
   4   8   3      279.72      254.79      9.85 o 
   6   8   3      218.18      247.98     17.12 o 
   8   8   3      503.38      377.79     17.87 o 
  10   8   3      124.92      157.00     10.75 o 
  12   8   3      332.39      301.05     19.88 o 
  14   8   3        0.64        6.59      5.17 o 
 -15   9   3       27.48       28.87     12.10 o 
 -13   9   3       42.29       60.54      2.72 o 
 -11   9   3       57.95       52.83     10.09 o 
  -9   9   3       13.52       17.86      3.81 o 
  -7   9   3       72.46       87.31      7.75 o 
  -5   9   3       82.94      100.26      7.59 o 
  -3   9   3      274.62      293.53     15.41 o 
  -1   9   3      190.14      211.46      7.99 o 
   1   9   3      489.32      434.99     15.55 o 
   3   9   3      474.17      426.11     31.13 o 
   5   9   3       91.88       86.29      3.10 o 
   7   9   3      217.79      207.48     12.87 o 
   9   9   3      102.63       96.71     11.19 o 
  11   9   3       28.18       45.02      8.64 o 
 -14  10   3        0.56        1.95      1.58 o 
 -12  10   3       42.88       29.14      9.74 o 
 -10  10   3       36.00       32.21      6.96 o 
  -8  10   3       91.73      103.11      7.30 o 
  -6  10   3        8.58       11.65      0.65 o 
  -4  10   3      305.70      291.59      5.38 o 
  -2  10   3       53.53       56.10      3.79 o 
   0  10   3      191.86      164.07     15.65 o 
   2  10   3      121.36      118.77     11.59 o 
   4  10   3       66.85       52.10      5.48 o 
   6  10   3       12.05        5.22      1.38 o 
   8  10   3       88.97       62.17      5.83 o 
  10  10   3        5.62       12.48      1.67 o 
 -11  11   3        2.99        9.33      4.30 o 
  -9  11   3       16.75       22.23      8.37 o 
  -7  11   3       58.81       45.74      6.53 o 
  -5  11   3       10.77       12.40      3.15 o 
  -3  11   3      153.17      197.53     12.84 o 
  -1  11   3        5.01        2.70      2.02 o 
   1  11   3       38.85       44.35      8.42 o 
   3  11   3       27.13       29.34      5.91 o 
   5  11   3        4.63        8.81      3.49 o 
   7  11   3       30.20       29.20     10.28 o 
   9  11   3       40.84       46.91      3.95 o 
  -8  12   3        1.72        4.00      1.28 o 
  -6  12   3       25.99       28.73      9.37 o 
  -4  12   3       13.18       14.80      6.12 o 
  -2  12   3        3.27        4.07      2.32 o 
   0  12   3       47.35       36.60     10.39 o 
   2  12   3       19.16       20.40      2.58 o 
   4  12   3        7.56        6.73      1.35 o 
   6  12   3       66.72       56.81      8.57 o 
  -3  13   3        3.37        4.66      5.25 o 
  -1  13   3        0.76        4.54      5.01 o 
 -22   0   4       47.67       52.02     13.46 o 
 -20   0   4       82.67       94.88     20.78 o 
 -18   0   4      289.44      319.96     19.50 o 
 -16   0   4       97.65      177.29     22.89 o 
 -14   0   4      340.41      354.83     15.67 o 
 -12   0   4      479.38      442.53     11.18 o 
 -10   0   4     1271.27     1343.03     77.28 o 
  -8   0   4     8919.56     8523.59    156.69 o 
  -6   0   4     7329.42     7235.76     46.19 o 
  -4   0   4     2984.82     3035.74     61.44 o 
  -2   0   4     8966.29     9301.74    221.47 o 
   0   0   4     9614.47    10019.68     41.42 o 
   2   0   4     1250.49     1335.15     14.36 o 
   4   0   4      807.12      912.27     42.04 o 
   6   0   4      895.59      859.18     11.18 o 
   8   0   4      213.15      172.38      3.07 o 
  10   0   4     1646.73     1610.47     67.36 o 
  12   0   4      433.98      408.95     30.05 o 
  14   0   4       32.68       23.94     36.35 o 
  16   0   4       17.23       16.01     10.87 o 
 -21   1   4       12.59       33.92     11.09 o 
 -19   1   4       53.99       68.52     11.95 o 
 -17   1   4      236.79      208.63     24.12 o 
 -15   1   4       65.07       48.00      2.83 o 
 -13   1   4      101.33       95.89      4.53 o 
 -11   1   4      214.16      243.88     31.59 o 
  -9   1   4     1780.55     1727.94     30.87 o 
  -7   1   4     3400.00     3128.10     11.61 o 
  -5   1   4     2806.92     2653.80     17.31 o 
  -3   1   4    14653.04    14442.78    196.94 o 
  -1   1   4    15394.08    15253.06    157.47 o 
   1   1   4     1463.06     1376.45     18.59 o 
   3   1   4      409.17      413.95      8.71 o 
   5   1   4     1093.70     1351.76     32.64 o 
   7   1   4       46.38       52.45      5.50 o 
   9   1   4       22.32       30.39      6.32 o 
  11   1   4      155.81      198.28      8.49 o 
  13   1   4       89.51      107.57      9.26 o 
  15   1   4        3.24        4.44     13.70 o 
  17   1   4       22.63       27.90      7.30 o 
 -22   2   4       45.79       35.12      3.35 o 
 -20   2   4       58.27       66.30      2.95 o 
 -18   2   4      188.44      189.48     28.21 o 
 -16   2   4      231.07      210.44     12.38 o 
 -14   2   4      179.55      143.31      6.68 o 
 -12   2   4     1824.93     1931.02     18.52 o 
 -10   2   4     1339.16     1320.82     14.29 o 
  -8   2   4     5992.29     5764.08     43.46 o 
  -6   2   4      251.31      253.98      4.46 o 
  -4   2   4     5096.03     4943.96     58.57 o 
  -2   2   4     9220.17     9384.03     95.20 o 
   0   2   4      628.78      644.16     62.78 o 
   2   2   4     1034.00     1204.11     34.71 o 
   4   2   4      805.98      786.07     44.92 o 
   6   2   4       17.51       28.92      9.13 o 
   8   2   4       86.81       87.06      4.44 o 
  10   2   4      386.38      378.19      8.78 o 
  12   2   4      112.43      108.77      3.95 o 
  14   2   4      239.98      240.58     20.57 o 
  16   2   4       18.88       32.66     10.17 o 
 -21   3   4      124.41      105.71      4.86 o 
 -19   3   4       75.09       98.43      7.46 o 
 -17   3   4      348.27      378.52     12.10 o 
 -15   3   4       14.20       15.51      2.11 o 
 -13   3   4       99.82      159.86     19.04 o 
 -11   3   4      157.83      142.14     15.20 o 
  -9   3   4      476.83      589.95      9.27 o 
  -7   3   4     1027.67     1007.48     59.15 o 
  -5   3   4     1570.90     1845.79     20.52 o 
  -3   3   4     1754.36     1858.49     32.50 o 
  -1   3   4     1383.22     1305.19     24.99 o 
   1   3   4     1336.70     1406.47     16.74 o 
   3   3   4     2204.10     2244.39     47.91 o 
   5   3   4       53.13       85.56      3.15 o 
   7   3   4       74.09       67.25      3.54 o 
   9   3   4       33.00       39.73      5.82 o 
  11   3   4      169.52      142.33      5.44 o 
  13   3   4      179.47      180.42     21.77 o 
  15   3   4       51.18       36.61      8.21 o 
  17   3   4       75.63       57.85      5.83 o 
 -20   4   4       25.62       21.66      8.58 o 
 -18   4   4       58.65       69.13      8.31 o 
 -16   4   4      218.92      249.32     23.94 o 
 -14   4   4       24.96       45.54     10.24 o 
 -12   4   4      273.59      254.46     12.43 o 
 -10   4   4      247.53      252.87      8.03 o 
  -8   4   4      183.12      202.15     10.42 o 
  -6   4   4      835.36      896.41     43.61 o 
  -4   4   4     1427.92     1446.60     33.53 o 
  -2   4   4      947.10      977.76     36.43 o 
   0   4   4     1043.58     1006.97     74.57 o 
   2   4   4      253.60      285.46     11.06 o 
   4   4   4     1507.75     1370.89     61.00 o 
   6   4   4      631.26      642.81      9.49 o 
   8   4   4      212.40      255.16      8.70 o 
  10   4   4       28.86       33.37      3.06 o 
  12   4   4      195.82      166.94      5.80 o 
  14   4   4       74.62       79.34      4.91 o 
  16   4   4      140.00      121.05      3.97 o 
 -21   5   4       29.17       50.57     17.93 o 
 -19   5   4       32.38       44.66     18.18 o 
 -17   5   4      254.24      291.79     13.87 o 
 -15   5   4       28.24       43.56      2.08 o 
 -13   5   4      738.48      777.49      9.89 o 
 -11   5   4      151.38      138.71     12.41 o 
  -9   5   4      228.01      256.66      6.98 o 
  -7   5   4     1382.78     1388.32     15.70 o 
  -5   5   4      254.14      299.37     12.45 o 
  -3   5   4       27.95       36.87      2.03 o 
  -1   5   4        5.47       14.00      4.64 o 
   1   5   4      229.98      299.00      6.31 o 
   3   5   4      459.24      403.14     11.50 o 
   5   5   4      258.30      303.83      4.49 o 
   7   5   4       45.20       34.98      3.43 o 
   9   5   4      135.38      168.67      9.34 o 
  11   5   4       22.15       26.49      8.42 o 
  13   5   4        7.94       13.21     16.43 o 
  15   5   4       85.97       88.78     12.38 o 
 -20   6   4        4.73        4.90      2.84 o 
 -18   6   4       11.49       12.17      3.74 o 
 -16   6   4      118.59      130.64     14.04 o 
 -14   6   4      141.55      163.40     11.05 o 
 -12   6   4       95.68       95.14      9.05 o 
 -10   6   4      317.69      278.15     19.46 o 
  -8   6   4      275.18      332.39      7.94 o 
  -6   6   4      976.39     1132.70     13.27 o 
  -4   6   4       87.16       91.99      4.81 o 
  -2   6   4       14.51       27.85      5.15 o 
   0   6   4      273.61      274.02     14.00 o 
   2   6   4      887.72      829.19     55.98 o 
   4   6   4      564.96      496.04     11.94 o 
   6   6   4      741.19      654.18     17.35 o 
   8   6   4       64.96       64.23      9.21 o 
  10   6   4       87.50       93.51      9.93 o 
  12   6   4       56.67       47.93      1.20 o 
  14   6   4       57.66       52.97      5.46 o 
 -19   7   4       33.34       44.05      2.04 o 
 -17   7   4       88.38       98.27     12.59 o 
 -15   7   4      111.42      118.10      8.73 o 
 -13   7   4      127.26      118.01      6.44 o 
 -11   7   4      348.71      278.01     22.00 o 
  -9   7   4      325.02      316.68     12.08 o 
  -7   7   4      430.06      401.96     24.53 o 
  -5   7   4      250.69      231.79     13.94 o 
  -3   7   4      277.15      292.56     16.16 o 
  -1   7   4      612.11      609.31     10.79 o 
   1   7   4      183.95      232.19     12.51 o 
   3   7   4      109.56      135.64      7.61 o 
   5   7   4      270.42      229.69     17.79 o 
   7   7   4      666.97      626.55     23.11 o 
   9   7   4       25.62       45.23      4.53 o 
  11   7   4        6.76       16.20     19.52 o 
  13   7   4       55.37       48.32      4.26 o 
 -18   8   4       55.05       55.01      9.88 o 
 -16   8   4       12.99       16.47      6.57 o 
 -14   8   4       38.25       32.96      8.93 o 
 -12   8   4       17.23       20.57      1.15 o 
 -10   8   4      238.28      212.59     11.76 o 
  -8   8   4      267.92      287.06     10.57 o 
  -6   8   4      283.62      277.26     11.68 o 
  -4   8   4      243.83      232.44     13.38 o 
  -2   8   4      623.39      651.97     46.62 o 
   0   8   4      444.78      457.74      9.40 o 
   2   8   4     1418.79     1374.92     33.10 o 
   4   8   4      678.56      641.97     15.63 o 
   6   8   4       62.67      105.44     10.50 o 
   8   8   4       72.66       66.86      3.34 o 
  10   8   4      239.29      221.51     13.94 o 
  12   8   4       45.29       53.39      8.32 o 
 -15   9   4       17.04        8.09      2.26 o 
 -13   9   4        0.48        8.27      1.19 o 
 -11   9   4      223.94      195.05     28.37 o 
  -9   9   4      132.64      163.47     16.88 o 
  -7   9   4      116.40      109.68      9.81 o 
  -5   9   4      124.88      132.38      9.70 o 
  -3   9   4      452.08      421.11     27.31 o 
  -1   9   4      699.24      636.18     13.60 o 
   1   9   4      494.83      508.32      9.75 o 
   3   9   4       28.80       24.39      2.47 o 
   5   9   4      284.88      237.52      3.77 o 
   7   9   4      110.16       93.17      5.94 o 
   9   9   4       80.93       62.31      5.78 o 
  11   9   4      153.32      164.58      6.05 o 
 -14  10   4       13.28       22.42      6.14 o 
 -12  10   4       37.93       41.22      7.08 o 
 -10  10   4        8.36       17.92      4.08 o 
  -8  10   4       28.87       37.34      5.55 o 
  -6  10   4      271.16      223.51     32.74 o 
  -4  10   4        3.52        8.02      4.29 o 
  -2  10   4        7.29       17.26      7.51 o 
   0  10   4      171.55      201.98      9.99 o 
   2  10   4        0.66        3.02      2.07 o 
   4  10   4      170.54      185.49      9.13 o 
   6  10   4        4.60        9.68      2.97 o 
   8  10   4       38.02       50.65      9.37 o 
  10  10   4       47.25       45.71      5.44 o 
 -11  11   4       61.40       59.49      5.56 o 
  -9  11   4       19.88       29.91     10.85 o 
  -7  11   4       52.96       73.85     11.42 o 
  -5  11   4        2.89        5.96      3.38 o 
  -3  11   4       99.82       96.28      8.22 o 
  -1  11   4       34.98       44.61      7.05 o 
   1  11   4       84.25       72.07      2.72 o 
   3  11   4        2.18        3.00      0.86 o 
   5  11   4        8.54       14.01      5.49 o 
   7  11   4       87.66       68.90      6.41 o 
  -8  12   4       17.68       24.03      3.87 o 
  -6  12   4       49.64       40.49      5.23 o 
  -4  12   4       78.94       67.16      6.90 o 
  -2  12   4       92.45       89.75     10.37 o 
   0  12   4        2.86        4.64      2.16 o 
   2  12   4        5.19        6.47      4.47 o 
   4  12   4        2.51        4.20      0.92 o 
 -21   1   5       63.04       67.22      4.53 o 
 -19   1   5       26.39       25.10      2.85 o 
 -17   1   5       20.73       22.90      1.47 o 
 -15   1   5      260.37      262.21     14.94 o 
 -13   1   5       89.80      118.00     16.76 o 
 -11   1   5     2918.70     2855.97     39.66 o 
  -9   1   5      579.41      533.92     13.75 o 
  -7   1   5     2918.19     2976.95     39.12 o 
  -5   1   5      895.72      893.92     22.30 o 
  -3   1   5      227.10      213.41     11.33 o 
  -1   1   5     2213.99     2166.22     55.44 o 
   1   1   5      475.73      484.31     22.31 o 
   3   1   5      340.48      382.40     18.49 o 
   5   1   5       53.54       52.53      4.76 o 
   7   1   5      105.49      134.06     15.90 o 
   9   1   5       72.70       76.92     14.33 o 
  11   1   5      617.72      535.76      9.12 o 
  13   1   5       29.83       23.18      1.22 o 
  15   1   5       37.84       30.96      4.18 o 
 -22   2   5       56.37       50.58      4.61 o 
 -20   2   5        1.49        6.64      8.26 o 
 -18   2   5      221.27      213.00     19.61 o 
 -16   2   5      206.91      226.17     16.47 o 
 -14   2   5      142.00      155.41     11.28 o 
 -12   2   5      345.08      353.53     11.60 o 
 -10   2   5      226.08      192.37      3.19 o 
  -8   2   5     2722.18     2536.17     32.59 o 
  -6   2   5     1474.89     1478.81     21.76 o 
  -4   2   5     1265.67     1269.25     10.13 o 
  -2   2   5    10638.22    10009.03    190.87 o 
   0   2   5     1714.24     1743.16     30.64 o 
   2   2   5     6486.69     6205.93    128.17 o 
   4   2   5      148.00      129.76     18.35 o 
   6   2   5      194.47      215.57      8.10 o 
   8   2   5      394.32      345.73     12.28 o 
  10   2   5      239.39      228.97      5.91 o 
  12   2   5      196.05      184.74     16.71 o 
  14   2   5       52.01       41.98      7.40 o 
  16   2   5       41.06       50.38     23.51 o 
 -21   3   5       79.06       75.31      7.64 o 
 -19   3   5        6.43       12.59      6.75 o 
 -17   3   5       89.63       79.09      3.07 o 
 -15   3   5      831.49      860.68      9.12 o 
 -13   3   5      152.67      163.94     37.42 o 
 -11   3   5      899.01      848.78      8.93 o 
  -9   3   5      764.09      799.04      6.10 o 
  -7   3   5       88.26       93.98      4.24 o 
  -5   3   5       74.79       62.91      4.99 o 
  -3   3   5     6330.10     6071.66    106.64 o 
  -1   3   5      750.80      900.77     24.74 o 
   1   3   5     3175.30     3091.32     36.80 o 
   3   3   5      524.96      497.99     13.70 o 
   5   3   5      966.59     1018.19     27.94 o 
   7   3   5       35.80       38.88      9.97 o 
   9   3   5      108.59      122.91     19.03 o 
  11   3   5       41.41       53.55     11.85 o 
  13   3   5      156.49      162.03     19.33 o 
  15   3   5       28.37       23.70      1.42 o 
 -20   4   5        9.87       17.09      2.52 o 
 -18   4   5      131.82      186.55     15.87 o 
 -16   4   5       43.84       47.31      6.61 o 
 -14   4   5     1722.49     1677.39     53.79 o 
 -12   4   5      871.33      676.77      8.81 o 
 -10   4   5      331.58      268.62      7.67 o 
  -8   4   5     2627.59     2669.32     32.39 o 
  -6   4   5      283.76      293.12     21.81 o 
  -4   4   5     2808.33     2793.75     30.18 o 
  -2   4   5     1647.57     1652.52     31.08 o 
   0   4   5      889.81      889.64     47.56 o 
   2   4   5      369.60      426.08      5.88 o 
   4   4   5      968.12     1078.69     18.77 o 
   6   4   5      648.45      676.28     13.21 o 
   8   4   5      123.31      106.91     20.58 o 
  10   4   5       88.44      159.50     13.90 o 
  12   4   5      120.04       85.83      4.98 o 
  14   4   5       32.96       37.30     10.24 o 
  16   4   5       52.12       44.09      6.73 o 
 -21   5   5       36.32       47.90     12.88 o 
 -19   5   5       47.12       59.22     20.46 o 
 -17   5   5       12.42       17.70      4.41 o 
 -15   5   5      323.70      343.15     20.42 o 
 -13   5   5      918.79      831.53      5.03 o 
 -11   5   5      246.73      268.62      8.13 o 
  -9   5   5      364.73      312.73      7.85 o 
  -7   5   5     1142.15     1105.96     50.51 o 
  -5   5   5     1498.40     1591.68     11.84 o 
  -3   5   5        5.98       35.86     11.46 o 
  -1   5   5      196.45      195.67     21.20 o 
   1   5   5      131.44      109.73     22.35 o 
   3   5   5      216.84      275.70      8.34 o 
   5   5   5      107.50      162.85     16.06 o 
   7   5   5       37.77       50.87      7.00 o 
   9   5   5       72.60       68.74      7.10 o 
  11   5   5       23.03       24.21     12.64 o 
  13   5   5       40.51       54.53     12.45 o 
  15   5   5       70.23       70.94      5.95 o 
 -20   6   5       17.54       20.79      5.08 o 
 -18   6   5       37.52       32.31      3.14 o 
 -16   6   5       34.67       71.87     18.62 o 
 -14   6   5      209.07      154.14     13.32 o 
 -12   6   5      790.97      800.74     18.90 o 
 -10   6   5       29.61       63.48      8.45 o 
  -8   6   5      363.60      337.86     17.61 o 
  -6   6   5     1208.12     1220.28     22.78 o 
  -4   6   5      281.99      321.57     10.70 o 
  -2   6   5       57.89       68.46      4.51 o 
   0   6   5      389.21      374.72      9.23 o 
   2   6   5      258.76      286.36      8.95 o 
   4   6   5      103.68      127.59      7.58 o 
   6   6   5       32.88       20.25      3.58 o 
   8   6   5       86.01      110.18     13.43 o 
  10   6   5       74.19       45.72      4.93 o 
  12   6   5       14.85       15.94      4.93 o 
  14   6   5        0.61        3.08      1.96 o 
 -19   7   5       52.97       39.58      3.58 o 
 -17   7   5       16.04       12.89      0.65 o 
 -15   7   5       59.34       69.51      6.51 o 
 -13   7   5      116.63      115.11      5.85 o 
 -11   7   5      370.74      333.53     17.91 o 
  -9   7   5        6.49        5.73      2.05 o 
  -7   7   5      160.69      163.79     13.98 o 
  -5   7   5      297.51      293.81      6.63 o 
  -3   7   5      132.56      144.15     10.90 o 
  -1   7   5      921.10      919.07     35.39 o 
   1   7   5     2016.10     1863.89     37.07 o 
   3   7   5      234.43      213.90     10.08 o 
   5   7   5      442.32      431.40     11.46 o 
   7   7   5       61.50       66.07      8.20 o 
   9   7   5      197.70      235.27     16.97 o 
  11   7   5       57.58       66.68      7.14 o 
  13   7   5       14.04       12.07      1.51 o 
 -18   8   5       34.23       38.86      6.34 o 
 -16   8   5       21.16       40.68      7.85 o 
 -14   8   5       20.40       15.20      9.55 o 
 -12   8   5      147.66      252.50     15.54 o 
 -10   8   5       59.50       55.80      5.13 o 
  -8   8   5      375.00      377.40     16.80 o 
  -6   8   5       37.94       41.96      5.34 o 
  -4   8   5      214.48      252.59     16.73 o 
  -2   8   5       45.64       58.84      5.29 o 
   0   8   5      332.22      321.63     10.97 o 
   2   8   5       47.87       45.49      3.45 o 
   4   8   5      346.67      255.70     16.66 o 
   6   8   5      221.53      228.88      9.30 o 
   8   8   5       13.63       36.82      8.46 o 
  10   8   5       77.72       58.85      5.47 o 
  12   8   5       30.32       38.16      7.54 o 
 -17   9   5        7.32       11.07      3.90 o 
 -15   9   5       41.84       37.20      5.99 o 
 -13   9   5       73.08       73.04      2.78 o 
 -11   9   5       80.12       96.64      7.65 o 
  -9   9   5       41.79       48.28      3.17 o 
  -7   9   5      239.23      232.74     10.04 o 
  -5   9   5       46.90       78.31     14.27 o 
  -3   9   5      459.13      416.19     20.36 o 
  -1   9   5      890.49      813.09     15.31 o 
   1   9   5      191.05      172.18     10.50 o 
   3   9   5      132.77      171.77      8.56 o 
   5   9   5       39.88       36.90      6.72 o 
   7   9   5       52.83       53.01      7.05 o 
   9   9   5       98.81       94.12      7.81 o 
  11   9   5       19.96       33.99      7.44 o 
 -14  10   5       30.44       19.60      0.88 o 
 -12  10   5       14.14       22.21      1.37 o 
 -10  10   5       16.95       33.04     12.48 o 
  -8  10   5      190.92      225.88      9.54 o 
  -6  10   5      101.57      105.67      5.48 o 
  -4  10   5      114.18      151.54      8.82 o 
  -2  10   5       70.34       56.78      3.43 o 
   0  10   5       40.40       47.65      6.01 o 
   2  10   5      124.98      135.95      7.56 o 
   4  10   5        3.22        5.55      1.77 o 
   6  10   5       59.98       49.46      4.65 o 
   8  10   5       87.37       77.73      8.23 o 
 -13  11   5       26.61       26.83      2.81 o 
 -11  11   5        4.43        9.14      7.26 o 
  -9  11   5       48.74       52.94      6.00 o 
  -7  11   5       30.01       38.66      3.43 o 
  -5  11   5      107.71       94.94      9.76 o 
  -3  11   5       13.23       19.74      3.92 o 
  -1  11   5      112.87      141.94      4.88 o 
   1  11   5       13.13       22.68     10.21 o 
   3  11   5       10.89       21.28      4.14 o 
   5  11   5       13.18       15.69      2.60 o 
   7  11   5       11.16       15.69      3.29 o 
  -8  12   5       16.45       29.53      6.19 o 
  -6  12   5       79.73       65.67      5.59 o 
  -4  12   5       54.67       64.31     14.46 o 
  -2  12   5       27.61       36.32     13.07 o 
   0  12   5       46.02       34.44      4.25 o 
   2  12   5       30.48       44.51     14.62 o 
 -22   0   6       79.81       58.63      2.89 o 
 -20   0   6      317.14      339.51     18.29 o 
 -18   0   6      464.16      411.91     13.72 o 
 -16   0   6      508.95      512.48     15.53 o 
 -14   0   6      157.27      181.91     16.23 o 
 -12   0   6     1071.10     1105.44     72.21 o 
 -10   0   6     1496.58     1572.38     29.02 o 
  -8   0   6     3266.27     3475.76     19.42 o 
  -6   0   6      421.39      532.99     13.82 o 
  -4   0   6     1720.71     1708.17     38.89 o 
  -2   0   6     2986.52     2947.85     34.21 o 
   0   0   6      531.23      519.46     16.90 o 
   2   0   6     2526.81     2359.48     15.15 o 
   4   0   6      419.07      385.70     27.74 o 
   6   0   6      124.53      147.45     11.46 o 
   8   0   6      235.31      224.61     13.37 o 
  10   0   6      426.26      408.98     10.24 o 
  12   0   6      245.39      263.42      6.06 o 
  14   0   6      184.15      248.70     25.63 o 
  16   0   6        5.24        9.04     16.20 o 
 -23   1   6        4.17       14.38     15.03 o 
 -21   1   6        9.67       14.64      2.56 o 
 -19   1   6       17.76       20.64      9.28 o 
 -17   1   6       71.24       70.50      7.23 o 
 -15   1   6      117.43      121.92      5.43 o 
 -13   1   6       33.45       25.96      3.30 o 
 -11   1   6      317.05      354.38     16.81 o 
  -9   1   6     1932.11     1877.64     36.26 o 
  -7   1   6     2199.36     2113.77     15.45 o 
  -5   1   6      928.56     1082.88     20.11 o 
  -3   1   6      197.71      231.00      4.45 o 
  -1   1   6     1614.74     1679.08     29.99 o 
   1   1   6     1623.02     1669.98     49.60 o 
   3   1   6      474.96      530.19      8.30 o 
   5   1   6       35.26       31.58      2.42 o 
   7   1   6      369.06      328.90     15.33 o 
   9   1   6      275.27      292.50     16.28 o 
  11   1   6      357.68      344.92      9.62 o 
  13   1   6        5.64       11.62      8.15 o 
  15   1   6       82.93       66.19      7.96 o 
 -22   2   6        9.28       13.60      9.77 o 
 -20   2   6       38.46       35.27      3.99 o 
 -18   2   6      102.04       95.64      2.79 o 
 -16   2   6       56.27       75.85      6.88 o 
 -14   2   6       41.45       39.43      4.96 o 
 -12   2   6      318.91      319.02      9.93 o 
 -10   2   6      829.39      925.05     57.21 o 
  -8   2   6     2652.81     2866.99     35.19 o 
  -6   2   6      189.41      179.75     17.92 o 
  -4   2   6     1029.80     1046.00     31.28 o 
  -2   2   6     3928.51     3699.97     57.50 o 
   0   2   6      570.10      512.04     18.45 o 
   2   2   6       19.30       46.08     12.28 o 
   4   2   6      263.24      347.96     12.99 o 
   6   2   6      306.23      263.80      4.73 o 
   8   2   6      101.52      119.76      5.06 o 
  10   2   6      416.60      415.38     13.71 o 
  12   2   6      105.52      144.64     14.04 o 
  14   2   6      150.93      115.85     12.80 o 
 -21   3   6       19.16       32.18      8.47 o 
 -19   3   6        5.44        9.67      4.18 o 
 -17   3   6       67.77       73.59     11.61 o 
 -15   3   6      270.94      254.25     21.88 o 
 -13   3   6      524.05      495.69     13.40 o 
 -11   3   6     2252.51     2130.25     51.16 o 
  -9   3   6       61.53       47.60      2.84 o 
  -7   3   6      809.76      775.78     10.90 o 
  -5   3   6     2140.13     1956.64     47.58 o 
  -3   3   6     4849.86     4617.28     68.38 o 
  -1   3   6     9248.80     9228.35     46.68 o 
   1   3   6      838.28      728.85      9.79 o 
   3   3   6      257.79      294.41      9.46 o 
   5   3   6      351.44      363.30      8.88 o 
   7   3   6      131.28      145.30     12.45 o 
   9   3   6      114.24       89.32      9.51 o 
  11   3   6       27.24       52.65     17.38 o 
  13   3   6       45.41       38.70     18.20 o 
  15   3   6       30.84       37.71      6.36 o 
 -22   4   6        2.98        4.67      8.15 o 
 -20   4   6        8.58       20.24      9.26 o 
 -18   4   6       13.99       27.08      6.15 o 
 -16   4   6       84.88       91.01      4.14 o 
 -14   4   6      175.15      196.81     14.49 o 
 -12   4   6     2270.76     2278.21     22.40 o 
 -10   4   6      366.18      302.82     15.01 o 
  -8   4   6      130.25      136.00     26.43 o 
  -6   4   6     2054.39     2000.19     47.01 o 
  -4   4   6      885.92      934.88     28.15 o 
  -2   4   6     1354.86     1404.69     41.54 o 
   0   4   6      575.25      557.10      7.36 o 
   2   4   6      196.71      246.92      8.29 o 
   4   4   6     1006.04     1012.31     38.83 o 
   6   4   6       29.46       32.29     12.11 o 
   8   4   6       79.51      102.84      9.02 o 
  10   4   6       66.56       60.02      7.27 o 
  12   4   6       27.35       41.82      9.04 o 
  14   4   6        1.78        5.03      5.53 o 
 -21   5   6        1.99        5.40      4.97 o 
 -19   5   6        0.26        6.28      5.43 o 
 -17   5   6       87.72       70.74      4.35 o 
 -15   5   6       65.76       94.80     13.63 o 
 -13   5   6      524.68      497.38      6.57 o 
 -11   5   6     1012.90     1081.19     27.62 o 
  -9   5   6      290.10      297.97     22.63 o 
  -7   5   6       99.32       94.02      3.42 o 
  -5   5   6      899.53      860.88     22.90 o 
  -3   5   6     1428.81     1442.60     27.66 o 
  -1   5   6      252.16      279.98     13.87 o 
   1   5   6      272.22      266.78     13.56 o 
   3   5   6      680.62      603.13      6.95 o 
   5   5   6        8.01       23.24      6.34 o 
   7   5   6      171.51      187.22      7.08 o 
   9   5   6      190.01      188.23     13.60 o 
  11   5   6       11.39        6.56      2.83 o 
  13   5   6       35.00       55.58     23.28 o 
 -20   6   6       13.25       21.03      6.46 o 
 -18   6   6        7.77        7.16      7.81 o 
 -16   6   6       48.50       58.21      7.71 o 
 -14   6   6      381.33      375.24     27.04 o 
 -12   6   6       71.40       76.99     11.88 o 
 -10   6   6      305.63      318.65      5.19 o 
  -8   6   6      495.91      435.29     20.40 o 
  -6   6   6      167.67      200.33      8.19 o 
  -4   6   6       96.33      104.25      9.09 o 
  -2   6   6      392.17      366.06      6.87 o 
   0   6   6      392.07      423.15      9.73 o 
   2   6   6     1152.27     1270.68     11.48 o 
   4   6   6      239.34      210.58     12.17 o 
   6   6   6       83.80       75.78      8.12 o 
   8   6   6       34.74       50.96      5.55 o 
  10   6   6        6.08       14.11      7.80 o 
  12   6   6       18.37       22.15      6.61 o 
 -19   7   6        7.07       14.97      8.65 o 
 -17   7   6       10.40       36.50     12.75 o 
 -15   7   6       26.15       19.76      2.57 o 
 -13   7   6      114.64      160.13     15.92 o 
 -11   7   6      358.15      291.60     15.63 o 
  -9   7   6      903.48      800.75      8.01 o 
  -7   7   6      217.35      216.80      5.54 o 
  -5   7   6      187.08      202.70     10.92 o 
  -3   7   6      623.47      643.85      6.53 o 
  -1   7   6       55.72       68.14     18.58 o 
   1   7   6     1393.18     1437.47     28.13 o 
   3   7   6      462.67      442.61     12.05 o 
   5   7   6      121.43      126.27      5.39 o 
   7   7   6       59.92       62.12      7.76 o 
   9   7   6       80.01       69.62      9.50 o 
  11   7   6       16.73        7.97      0.71 o 
 -18   8   6        6.32       12.04     12.42 o 
 -16   8   6       77.34      110.32     18.04 o 
 -14   8   6       10.86       31.32     13.12 o 
 -12   8   6       32.89       38.85      3.95 o 
 -10   8   6       24.00       38.59      7.17 o 
  -8   8   6      240.21      238.21      9.15 o 
  -6   8   6       83.74       80.33      5.47 o 
  -4   8   6       49.48       42.32      2.27 o 
  -2   8   6     1249.72     1316.86      9.77 o 
   0   8   6      634.93      576.48      4.91 o 
   2   8   6      306.90      354.86     10.34 o 
   4   8   6       65.48       60.43      8.58 o 
   6   8   6       10.73       22.69      5.71 o 
   8   8   6       16.43       22.76      4.63 o 
  10   8   6       16.25       18.25      1.05 o 
 -17   9   6        5.72        4.83      4.65 o 
 -15   9   6       10.78       11.54      8.72 o 
 -13   9   6       25.22       26.35      7.88 o 
 -11   9   6      104.06      105.46      2.44 o 
  -9   9   6       59.88       70.92      3.53 o 
  -7   9   6      184.55      199.57      6.65 o 
  -5   9   6      228.59      198.62     15.87 o 
  -3   9   6      131.36      160.46      6.35 o 
  -1   9   6      139.95      174.53      9.59 o 
   1   9   6        8.36       10.10      0.80 o 
   3   9   6       20.80       27.08      1.56 o 
   5   9   6       37.37       47.81      4.62 o 
   7   9   6        4.39        4.86      1.20 o 
   9   9   6       14.98       15.09      1.09 o 
 -14  10   6        7.27       13.51      8.48 o 
 -12  10   6        1.08        4.39      3.01 o 
 -10  10   6        3.63        8.34      3.53 o 
  -8  10   6       30.33       45.51     16.67 o 
  -6  10   6        2.32        3.45      0.98 o 
  -4  10   6       25.64       18.93      2.04 o 
  -2  10   6       31.45       34.55      6.47 o 
   0  10   6       12.11       19.11     13.07 o 
   2  10   6       15.37       23.95      3.95 o 
   4  10   6        5.57        3.59      2.41 o 
   6  10   6       16.94       14.75      6.99 o 
   8  10   6       45.43       38.86      8.67 o 
 -13  11   6        2.88        4.46      6.74 o 
 -11  11   6       37.63       32.33      7.84 o 
  -9  11   6       19.78       32.86      3.20 o 
  -7  11   6      120.11      134.79     13.57 o 
  -5  11   6        1.10        1.29      1.27 o 
  -3  11   6       11.73       12.07      2.95 o 
  -1  11   6       39.50       47.76     13.51 o 
   1  11   6       21.74       27.16      3.75 o 
   3  11   6       48.04       44.51      6.90 o 
   5  11   6       66.11       52.13      3.05 o 
  -8  12   6       68.61       59.30      9.33 o 
  -6  12   6      113.31      115.44     12.62 o 
  -4  12   6       13.41       29.51     11.10 o 
  -2  12   6       22.28       18.47      3.45 o 
   0  12   6       24.01       46.01     11.12 o 
   2  12   6       20.82       25.90      4.85 o 
 -23   1   7       40.38       50.00      8.24 o 
 -21   1   7       41.89       38.56      5.24 o 
 -19   1   7       97.98      110.68      5.46 o 
 -17   1   7       72.08       74.35      6.25 o 
 -15   1   7       72.15       83.35      4.19 o 
 -13   1   7      196.64      187.27      5.54 o 
 -11   1   7      654.00      628.69      4.47 o 
  -9   1   7     1237.07     1225.89     32.42 o 
  -7   1   7     1144.66     1097.59      9.01 o 
  -5   1   7      892.66     1067.83     10.85 o 
  -3   1   7     2773.99     2581.28     40.41 o 
  -1   1   7      511.06      517.27     16.94 o 
   1   1   7     3102.27     2908.56     83.02 o 
   3   1   7      252.48      235.53      3.20 o 
   5   1   7      446.16      457.64      8.46 o 
   7   1   7     1173.77     1054.53     20.96 o 
   9   1   7      882.44      994.41     28.99 o 
  11   1   7      178.64      190.42     17.93 o 
  13   1   7        6.40       10.45      2.98 o 
  15   1   7        0.34        1.61      9.54 o 
 -22   2   7        1.63        2.60      3.64 o 
 -20   2   7       27.04       27.75      6.36 o 
 -18   2   7       89.95       79.94      6.71 o 
 -16   2   7       12.13       22.11      5.46 o 
 -14   2   7      322.68      309.88     11.43 o 
 -12   2   7      753.25      787.25     31.80 o 
 -10   2   7      505.88      495.74      7.51 o 
  -8   2   7      956.07      995.51     67.11 o 
  -6   2   7      526.28      596.83     25.04 o 
  -4   2   7    16738.98    16532.93     69.65 o 
  -2   2   7     1966.54     2056.64     19.79 o 
   0   2   7      184.25      194.11     20.67 o 
   2   2   7      114.94      123.62     11.17 o 
   4   2   7      141.02      176.31      5.95 o 
   6   2   7      180.37      202.13      6.76 o 
   8   2   7       33.07       48.96      7.41 o 
  10   2   7      122.45      105.15      6.49 o 
  12   2   7       32.04       57.01     14.38 o 
  14   2   7       19.72       40.95     13.98 o 
 -23   3   7        1.17        4.04      4.62 o 
 -21   3   7       32.30       40.20      5.86 o 
 -19   3   7       28.56       18.35      3.83 o 
 -17   3   7       17.84       18.03      9.91 o 
 -15   3   7      650.14      680.97     12.57 o 
 -13   3   7      368.38      397.65      9.36 o 
 -11   3   7       46.31       36.41      3.91 o 
  -9   3   7      153.46      165.05      3.61 o 
  -7   3   7       19.95       20.72      3.27 o 
  -5   3   7     1465.53     1396.52     25.54 o 
  -3   3   7      314.69      330.08     10.98 o 
  -1   3   7     1383.42     1285.54     54.90 o 
   1   3   7      265.64      261.18      6.65 o 
   3   3   7      102.10      182.28     16.48 o 
   5   3   7      425.02      379.52     30.01 o 
   7   3   7        3.09        3.96      3.08 o 
   9   3   7      167.80      181.61     12.50 o 
  11   3   7       40.35       43.33      6.03 o 
  13   3   7      113.92       85.72     14.16 o 
 -22   4   7       36.33       32.30      3.73 o 
 -20   4   7       19.00       26.30      6.02 o 
 -18   4   7       46.86       66.54      4.11 o 
 -16   4   7      100.48      108.18     15.77 o 
 -14   4   7      540.30      526.67     11.81 o 
 -12   4   7      275.23      264.14      4.28 o 
 -10   4   7      124.74      178.47      8.17 o 
  -8   4   7      572.49      549.24     22.01 o 
  -6   4   7      872.32      966.07     23.80 o 
  -4   4   7      214.09      213.33     14.50 o 
  -2   4   7     2712.99     2480.28     43.41 o 
   0   4   7      162.59      172.86     17.35 o 
   2   4   7       23.20       34.99      2.28 o 
   4   4   7      422.01      441.54      9.51 o 
   6   4   7      452.21      499.98     15.07 o 
   8   4   7      234.72      234.15     15.01 o 
  10   4   7       88.07       98.38      6.63 o 
  12   4   7       36.12       40.79      9.90 o 
  14   4   7       14.00       11.79      3.47 o 
 -21   5   7       39.21       38.57      4.57 o 
 -19   5   7       75.56       66.68      4.88 o 
 -17   5   7       28.66       22.88      0.78 o 
 -15   5   7      718.86      659.14      8.23 o 
 -13   5   7      771.72      713.91      8.77 o 
 -11   5   7      242.03      244.93      5.42 o 
  -9   5   7      342.31      306.03     19.54 o 
  -7   5   7       20.15       43.15     12.73 o 
  -5   5   7      227.95      236.73      7.00 o 
  -3   5   7      459.92      429.36      5.47 o 
  -1   5   7      378.71      402.83      4.64 o 
   1   5   7      897.09     1038.62     25.40 o 
   3   5   7       96.58      110.94      6.57 o 
   5   5   7      201.98      173.62     18.11 o 
   7   5   7        7.61        5.40      2.89 o 
   9   5   7        6.48       15.35     13.82 o 
  11   5   7       51.21       44.13     10.55 o 
  13   5   7       32.36       47.82      8.32 o 
 -20   6   7        7.95        3.77      0.84 o 
 -18   6   7       82.62       64.64      6.66 o 
 -16   6   7      188.14      191.31     12.35 o 
 -14   6   7      290.38      208.53     16.55 o 
 -12   6   7       79.14       64.08      5.28 o 
 -10   6   7      113.86       76.61     26.12 o 
  -8   6   7      149.56      166.24     11.36 o 
  -6   6   7      198.54      220.74      7.31 o 
  -4   6   7      178.95      202.53     13.07 o 
  -2   6   7      363.01      363.86      9.26 o 
   0   6   7      826.91      776.55     13.06 o 
   2   6   7       27.92       37.63      6.39 o 
   4   6   7      336.82      339.00     15.74 o 
   6   6   7      397.55      344.34     10.34 o 
   8   6   7       27.62       17.50      0.57 o 
  10   6   7        0.04        4.09      3.38 o 
  12   6   7       18.87       17.27      2.26 o 
 -19   7   7       24.82       28.79      1.66 o 
 -17   7   7       13.07        8.65      2.24 o 
 -15   7   7      139.87      149.87      5.58 o 
 -13   7   7      174.71      186.81     10.52 o 
 -11   7   7      273.28      273.74      5.84 o 
  -9   7   7      120.53      106.08     19.13 o 
  -7   7   7      111.67       88.81     29.01 o 
  -5   7   7      139.44      126.31     30.97 o 
  -3   7   7      691.41      669.68     14.06 o 
  -1   7   7     1499.76     1395.40     53.07 o 
   1   7   7      119.47      112.56      6.00 o 
   3   7   7      257.88      270.10      7.82 o 
   5   7   7        9.09       26.90      6.71 o 
   7   7   7       27.83       43.74      9.43 o 
   9   7   7        2.45        3.77      5.36 o 
  11   7   7       18.05       22.01      5.53 o 
 -18   8   7        6.41       13.36      4.30 o 
 -16   8   7       24.95        7.75      2.36 o 
 -14   8   7       38.65       42.43      8.23 o 
 -12   8   7       67.45       61.36      8.28 o 
 -10   8   7       90.27       53.38      5.39 o 
  -8   8   7      197.92      210.42      8.10 o 
  -6   8   7      149.30      159.99     13.50 o 
  -4   8   7      212.50      222.35      7.03 o 
  -2   8   7      124.53      139.99      6.10 o 
   0   8   7       22.31       22.85      5.60 o 
   2   8   7       11.78       19.92      8.70 o 
   4   8   7      107.98       94.63      5.89 o 
   6   8   7       53.06       44.70      5.28 o 
   8   8   7        5.00       12.47      3.92 o 
  10   8   7       10.11       34.22      7.91 o 
 -17   9   7       31.22       48.66      9.15 o 
 -15   9   7       24.01       20.97      4.70 o 
 -13   9   7       38.02       43.15     12.32 o 
 -11   9   7      127.93      143.05      5.02 o 
  -9   9   7        6.05       10.49      2.95 o 
  -7   9   7      169.90      183.81      7.35 o 
  -5   9   7       32.43       35.11      9.66 o 
  -3   9   7       44.66       50.25      4.91 o 
  -1   9   7      445.01      421.70     16.71 o 
   1   9   7       63.65       82.51      6.47 o 
   3   9   7       99.83      118.05      4.11 o 
   5   9   7        4.77        8.49      3.09 o 
   7   9   7       28.81       39.36      7.18 o 
   9   9   7       73.59       77.28     11.77 o 
 -14  10   7       11.78       20.38      3.71 o 
 -12  10   7       11.00       17.37      8.11 o 
 -10  10   7        9.80        6.25      1.19 o 
  -8  10   7      206.61      170.44     13.17 o 
  -6  10   7      216.77      216.15     10.35 o 
  -4  10   7      199.59      181.23     24.51 o 
  -2  10   7       79.04       86.31      7.11 o 
   0  10   7       73.94       72.70      7.56 o 
   2  10   7       34.83       47.61      6.30 o 
   4  10   7       25.21       21.78      5.55 o 
   6  10   7       24.01       32.09      4.64 o 
 -13  11   7       26.07       30.21      3.66 o 
 -11  11   7       27.84       26.43     10.21 o 
  -9  11   7        2.03        4.19      1.85 o 
  -7  11   7       76.18       70.42      6.29 o 
  -5  11   7      268.50      306.14      9.65 o 
  -3  11   7      192.91      219.54     13.40 o 
  -1  11   7       14.79       14.14      4.54 o 
   1  11   7        9.25       12.27      4.22 o 
   3  11   7       14.40       22.40      4.38 o 
  -8  12   7       45.66       39.21      5.45 o 
  -6  12   7        2.48        4.47      1.38 o 
  -4  12   7       70.28       52.07      9.38 o 
  -2  12   7       49.11       49.40      8.82 o 
   0  12   7       27.48       28.06      7.60 o 
 -22   0   8       92.69      116.92     10.36 o 
 -20   0   8       47.80       62.26     21.68 o 
 -18   0   8       30.88       29.18      2.81 o 
 -16   0   8      156.66      171.92      4.33 o 
 -14   0   8      320.63      290.24     13.82 o 
 -12   0   8       43.04       66.01     18.20 o 
 -10   0   8      313.51      402.62     19.03 o 
  -8   0   8     4198.91     4166.15     57.18 o 
  -6   0   8     1152.51     1096.32     16.68 o 
  -4   0   8     2801.37     2663.36     79.54 o 
  -2   0   8     2310.16     2331.11     35.19 o 
   0   0   8     4077.24     3949.72     85.78 o 
   2   0   8       57.49       52.83      9.22 o 
   4   0   8     1350.17     1328.58     69.25 o 
   6   0   8     1354.50     1326.63     51.90 o 
   8   0   8     1102.42     1212.11     23.50 o 
  10   0   8       57.48      120.82     31.68 o 
  12   0   8      182.86      222.45     22.45 o 
  14   0   8       11.92       16.44     27.07 o 
 -23   1   8        9.50        7.96      3.02 o 
 -21   1   8        6.33       25.16      4.26 o 
 -19   1   8       69.52       85.03      6.81 o 
 -17   1   8       52.93       77.73      9.53 o 
 -15   1   8      170.39      187.48     25.63 o 
 -13   1   8      268.66      330.41     21.03 o 
 -11   1   8      101.97      113.28      4.02 o 
  -9   1   8      328.28      320.16     25.31 o 
  -7   1   8      712.32      760.63     69.87 o 
  -5   1   8      384.64      414.59     11.35 o 
  -3   1   8       81.98       92.05      3.05 o 
  -1   1   8     3297.69     3063.72     39.27 o 
   1   1   8      832.99      945.19     32.77 o 
   3   1   8      238.25      274.97      8.60 o 
   5   1   8       16.80       36.97      7.69 o 
   7   1   8      329.09      308.27     15.48 o 
   9   1   8      141.32      188.28     10.79 o 
  11   1   8       43.67       60.31     19.04 o 
  13   1   8        5.69        9.81      7.46 o 
 -22   2   8       36.95       51.45      6.61 o 
 -20   2   8      161.93      137.92      7.70 o 
 -18   2   8      175.41      166.51      5.30 o 
 -16   2   8      352.12      342.81     22.46 o 
 -14   2   8      546.86      541.47     17.19 o 
 -12   2   8      651.29      562.49     21.38 o 
 -10   2   8       34.25       36.92      7.62 o 
  -8   2   8     1157.03     1235.57     16.28 o 
  -6   2   8     2045.10     2097.75     38.16 o 
  -4   2   8     1613.03     1577.79     43.08 o 
  -2   2   8     1566.96     1487.29     29.73 o 
   0   2   8        4.13        8.06      3.29 o 
   2   2   8      470.08      464.06      8.14 o 
   4   2   8       18.42       26.69      2.26 o 
   6   2   8       92.06       75.46      4.82 o 
   8   2   8       40.86       44.21      4.97 o 
  10   2   8       30.66       32.19      5.89 o 
  12   2   8       11.20       16.65      9.88 o 
  14   2   8       26.22       40.12     19.34 o 
 -23   3   8       48.08       47.90      5.29 o 
 -21   3   8        1.23        2.77      7.02 o 
 -19   3   8       60.49       87.04      8.67 o 
 -17   3   8      261.43      283.27     11.61 o 
 -15   3   8       56.54       50.42      4.00 o 
 -13   3   8      121.65      189.58     12.70 o 
 -11   3   8      617.87      602.79      5.73 o 
  -9   3   8      626.22      557.14      6.48 o 
  -7   3   8       34.37       42.27      1.91 o 
  -5   3   8      816.46      830.59     11.82 o 
  -3   3   8      297.80      298.00     24.69 o 
  -1   3   8     1133.89     1176.60     49.83 o 
   1   3   8      163.49      211.96      8.97 o 
   3   3   8       65.59       71.62     14.10 o 
   5   3   8      262.65      283.29     12.08 o 
   7   3   8      562.84      522.45      8.41 o 
   9   3   8       51.95       52.12      7.25 o 
  11   3   8        8.48       11.88      8.37 o 
  13   3   8       42.15       37.31      7.67 o 
 -22   4   8        5.50        7.96      3.95 o 
 -20   4   8       18.12       23.77      1.20 o 
 -18   4   8       42.80       39.64      6.29 o 
 -16   4   8      333.33      381.71     24.49 o 
 -14   4   8      492.67      431.26      6.98 o 
 -12   4   8      542.28      534.69      7.24 o 
 -10   4   8      574.96      573.11      7.96 o 
  -8   4   8      219.36      242.05     15.64 o 
  -6   4   8     1554.40     1678.47     28.29 o 
  -4   4   8      193.33      161.00     18.85 o 
  -2   4   8      286.04      293.55     14.32 o 
   0   4   8      137.07      145.02     16.65 o 
   2   4   8      216.12      253.78     12.06 o 
   4   4   8      164.08      169.32      6.28 o 
   6   4   8      224.07      211.90     14.01 o 
   8   4   8       20.74       37.43      5.91 o 
  10   4   8      146.35      150.47      9.78 o 
  12   4   8       53.87       51.69      9.06 o 
 -21   5   8        0.07        4.16      3.13 o 
 -19   5   8       94.59       81.72      9.38 o 
 -17   5   8       73.01       88.69     10.95 o 
 -15   5   8      109.08       65.65      4.56 o 
 -13   5   8      451.55      447.21      4.53 o 
 -11   5   8      275.94      236.46     25.22 o 
  -9   5   8      144.88      180.13      3.52 o 
  -7   5   8       85.31      104.86      2.52 o 
  -5   5   8       55.65       64.96      5.45 o 
  -3   5   8      163.53      203.52      6.28 o 
  -1   5   8       88.77      103.34      9.56 o 
   1   5   8     1070.45     1129.89     35.69 o 
   3   5   8      186.98      199.58     19.99 o 
   5   5   8      325.85      305.08     17.90 o 
   7   5   8       24.41       43.85      6.69 o 
   9   5   8       30.48       11.98      8.50 o 
  11   5   8        4.40       11.40     11.63 o 
 -20   6   8       20.00       31.99     10.91 o 
 -18   6   8      147.98      206.21     13.80 o 
 -16   6   8      353.92      299.26     25.12 o 
 -14   6   8       45.87       26.68      3.07 o 
 -12   6   8      368.23      348.47      9.69 o 
 -10   6   8      517.48      506.84     11.84 o 
  -8   6   8       89.69      118.40      9.46 o 
  -6   6   8      933.04      888.66      6.29 o 
  -4   6   8      160.96      206.93     10.14 o 
  -2   6   8      523.34      549.81     11.50 o 
   0   6   8     1694.43     1544.76     21.25 o 
   2   6   8       56.89       64.07      4.88 o 
   4   6   8       16.56       24.43      4.68 o 
   6   6   8       11.39       16.35     10.68 o 
   8   6   8       26.70       25.77      5.96 o 
  10   6   8       64.20       58.83      5.46 o 
 -19   7   8        4.70        5.01      1.18 o 
 -17   7   8       73.05      115.47     12.96 o 
 -15   7   8       87.90      101.74     11.00 o 
 -13   7   8       92.05       99.98      8.10 o 
 -11   7   8      238.81      276.80      8.12 o 
  -9   7   8      530.05      538.22      7.18 o 
  -7   7   8      216.42      277.25     11.63 o 
  -5   7   8      185.46      195.28     15.89 o 
  -3   7   8     1419.67     1427.83     45.23 o 
  -1   7   8      381.13      387.10     11.50 o 
   1   7   8      124.26      123.16      5.32 o 
   3   7   8       92.09      135.91      5.81 o 
   5   7   8      137.98      106.06      6.83 o 
   7   7   8        8.27       30.00      4.43 o 
   9   7   8        8.98        6.19      3.45 o 
 -18   8   8       23.88       52.54     11.81 o 
 -16   8   8        9.85       15.28      2.79 o 
 -14   8   8       42.76       50.07      7.00 o 
 -12   8   8       11.91       16.21      2.18 o 
 -10   8   8      302.00      246.09     10.42 o 
  -8   8   8      192.16      192.34     20.30 o 
  -6   8   8      184.92      200.98      8.84 o 
  -4   8   8      378.76      346.11     11.35 o 
  -2   8   8      312.60      289.18     10.30 o 
   0   8   8       26.42       33.78      5.93 o 
   2   8   8      159.11      150.89     13.58 o 
   4   8   8       22.53       24.87      5.72 o 
   6   8   8       11.62        9.59      0.94 o 
   8   8   8       16.96       15.39     10.26 o 
 -17   9   8       23.44       17.14      3.61 o 
 -15   9   8       50.52       51.78      1.42 o 
 -13   9   8        0.49        3.85      2.40 o 
 -11   9   8       20.06       28.88     11.21 o 
  -9   9   8       49.59       71.09      3.62 o 
  -7   9   8       74.99       82.60      6.25 o 
  -5   9   8       40.27       50.41      9.02 o 
  -3   9   8        8.57        7.91      1.70 o 
  -1   9   8        4.51       12.31      7.78 o 
   1   9   8       65.16       62.17      4.73 o 
   3   9   8      133.11      123.08      9.18 o 
   5   9   8        0.84        6.33      3.26 o 
   7   9   8       29.36       47.14      6.29 o 
 -14  10   8       22.24       29.34      6.48 o 
 -12  10   8       12.95       18.09      4.73 o 
 -10  10   8        5.61        6.37      1.61 o 
  -8  10   8       11.72       13.20      3.94 o 
  -6  10   8       47.89       56.33      6.22 o 
  -4  10   8        8.49        7.02      2.68 o 
  -2  10   8       58.91       59.22      4.79 o 
   0  10   8       13.98       15.90      8.25 o 
   2  10   8       35.90       39.75      5.29 o 
   4  10   8       62.70       54.90      5.31 o 
   6  10   8        0.48        2.54      1.27 o 
 -11  11   8       45.97       39.92     10.13 o 
  -9  11   8        3.13        3.15      4.25 o 
  -7  11   8       62.30       57.05      9.10 o 
  -5  11   8        0.12        2.40      1.19 o 
  -3  11   8       35.80       48.11     10.24 o 
  -1  11   8       15.59       14.58      2.45 o 
   1  11   8       40.15       41.69      5.08 o 
   3  11   8        6.23        8.33      3.89 o 
  -6  12   8       94.23       85.90      5.91 o 
  -4  12   8        0.61        2.01      2.98 o 
  -2  12   8       62.02       58.76      7.07 o 
 -23   1   9       14.78       19.02      8.32 o 
 -21   1   9       47.34       50.27     12.75 o 
 -19   1   9       15.41       21.79      7.57 o 
 -17   1   9       68.35       63.51      8.31 o 
 -15   1   9       29.36       41.52      7.49 o 
 -13   1   9       70.53       55.65      6.49 o 
 -11   1   9       74.27      137.66     11.11 o 
  -9   1   9      190.73      251.89      7.52 o 
  -7   1   9       40.11       66.43     13.12 o 
  -5   1   9        6.09       13.85      6.82 o 
  -3   1   9      106.26      122.77     17.80 o 
  -1   1   9      198.37      210.20     16.26 o 
   1   1   9     2213.83     2067.14     54.56 o 
   3   1   9     1124.32     1057.11     81.56 o 
   5   1   9       43.39       47.48      5.22 o 
   7   1   9       18.43       21.18      2.03 o 
   9   1   9      296.46      348.16     24.15 o 
  11   1   9        3.95       23.87     14.15 o 
  13   1   9       52.42       44.92     15.45 o 
 -22   2   9        5.90       10.34     11.07 o 
 -20   2   9       15.11       16.18      2.51 o 
 -18   2   9       38.93       35.36      6.50 o 
 -16   2   9       73.98       64.58      7.78 o 
 -14   2   9       75.79       75.43      5.70 o 
 -12   2   9       17.55       32.88      1.76 o 
 -10   2   9      658.17      543.84     12.96 o 
  -8   2   9      201.89      246.51     12.09 o 
  -6   2   9      477.34      486.88      7.51 o 
  -4   2   9      308.10      297.59      3.93 o 
  -2   2   9      143.58      168.76     24.68 o 
   0   2   9      579.93      559.66      5.25 o 
   2   2   9      155.81      136.94     17.84 o 
   4   2   9      157.18      156.30     25.20 o 
   6   2   9      842.79      878.10     14.93 o 
   8   2   9       33.33       41.19     12.21 o 
  10   2   9      308.06      278.50      7.24 o 
  12   2   9        6.53        9.18      8.07 o 
 -23   3   9       41.86       30.30      5.36 o 
 -21   3   9       91.61       72.86      8.38 o 
 -19   3   9       51.12       66.65     10.98 o 
 -17   3   9       54.88       78.41     12.38 o 
 -15   3   9      239.45      258.37     12.49 o 
 -13   3   9      229.47      237.77     13.63 o 
 -11   3   9      569.82      501.10      9.07 o 
  -9   3   9      605.11      692.90     12.17 o 
  -7   3   9      326.80      329.29     10.02 o 
  -5   3   9      953.23      975.73     24.51 o 
  -3   3   9     1391.75     1416.06     24.09 o 
  -1   3   9       45.58       47.31      5.30 o 
   1   3   9      217.61      285.97     12.92 o 
   3   3   9      433.34      400.53      9.75 o 
   5   3   9      490.02      445.89      5.53 o 
   7   3   9       90.72      102.40     37.64 o 
   9   3   9       47.45       42.16      6.41 o 
  11   3   9       38.66       35.32      6.97 o 
 -22   4   9       24.38       32.94     18.89 o 
 -20   4   9       35.36       32.62      7.09 o 
 -18   4   9        9.05       10.48      2.64 o 
 -16   4   9       54.94       77.86      4.99 o 
 -14   4   9       47.55       90.54      8.18 o 
 -12   4   9      509.87      409.44     15.32 o 
 -10   4   9        5.84        5.96      1.22 o 
  -8   4   9        4.31       11.79      6.00 o 
  -6   4   9      992.39     1006.36     19.06 o 
  -4   4   9     1580.44     1452.73     31.36 o 
  -2   4   9       31.48       39.39      5.10 o 
   0   4   9       97.64       93.63      4.18 o 
   2   4   9      358.24      288.51     22.98 o 
   4   4   9      382.90      357.81      7.65 o 
   6   4   9      131.51      160.41     11.26 o 
   8   4   9       52.69       48.97      7.97 o 
  10   4   9       22.23       19.38      3.16 o 
  12   4   9       10.01       29.23     18.07 o 
 -21   5   9        9.75        7.99      2.16 o 
 -19   5   9       41.56       70.15     12.84 o 
 -17   5   9      252.93      280.87      9.64 o 
 -15   5   9      451.14      448.48      7.86 o 
 -13   5   9      230.44      201.26     17.79 o 
 -11   5   9       31.22       66.24      6.24 o 
  -9   5   9      268.04      235.21     27.29 o 
  -7   5   9      927.85      884.39      7.22 o 
  -5   5   9      437.75      433.02      8.75 o 
  -3   5   9     1043.63      959.45     60.83 o 
  -1   5   9     1588.45     1518.13     57.04 o 
   1   5   9      440.75      418.48      9.93 o 
   3   5   9      777.00      699.05      7.14 o 
   5   5   9      194.85      209.23     10.99 o 
   7   5   9      167.26      176.82      8.77 o 
   9   5   9      106.04       84.31      5.38 o 
  11   5   9       45.19       41.00      4.59 o 
 -20   6   9      100.26      118.15     10.40 o 
 -18   6   9      150.04      105.13      7.49 o 
 -16   6   9       16.74       23.31      4.97 o 
 -14   6   9      601.83      530.43     14.33 o 
 -12   6   9      152.98      171.55     21.93 o 
 -10   6   9       43.64       30.28      4.27 o 
  -8   6   9      210.66      246.94     13.03 o 
  -6   6   9      438.64      464.84      8.15 o 
  -4   6   9      949.56      874.16     10.02 o 
  -2   6   9       17.35       33.56      6.64 o 
   0   6   9     1157.53     1087.26     10.64 o 
   2   6   9      306.54      295.02      7.84 o 
   4   6   9        5.61        2.32      2.45 o 
   6   6   9      267.29      246.34     14.52 o 
   8   6   9       47.20       32.42      7.66 o 
  10   6   9       39.60       42.37     12.28 o 
 -19   7   9       12.15       12.47     10.58 o 
 -17   7   9       26.91       18.89      6.13 o 
 -15   7   9      169.86      147.80     12.22 o 
 -13   7   9       65.98       65.80      2.46 o 
 -11   7   9       31.47       27.73      3.71 o 
  -9   7   9      206.14      228.43      5.85 o 
  -7   7   9      180.46      220.16      5.33 o 
  -5   7   9      478.88      450.61     15.04 o 
  -3   7   9      185.63      185.55      7.89 o 
  -1   7   9      247.61      240.18     12.67 o 
   1   7   9       26.78       40.11      9.11 o 
   3   7   9       72.16       71.88      6.35 o 
   5   7   9        9.38        9.42      6.00 o 
   7   7   9        2.32        3.07      1.31 o 
   9   7   9       26.28       23.50      6.94 o 
 -18   8   9      349.18      334.32      9.74 o 
 -16   8   9       78.81       87.41      9.39 o 
 -14   8   9       38.69       66.76     13.08 o 
 -12   8   9       42.38       66.07     10.99 o 
 -10   8   9        5.29       27.15      5.44 o 
  -8   8   9      320.41      296.69      9.74 o 
  -6   8   9       95.69      102.85      2.96 o 
  -4   8   9      126.98      158.62     13.23 o 
  -2   8   9        6.12       12.29     12.77 o 
   0   8   9       14.81       23.07     10.46 o 
   2   8   9        3.21       25.39      7.35 o 
   4   8   9        3.96        4.93      0.61 o 
   6   8   9       11.44       21.37      7.42 o 
   8   8   9       13.38       19.47      2.62 o 
 -17   9   9        2.94        3.99      2.95 o 
 -15   9   9       10.65       11.49      0.83 o 
 -13   9   9       11.36       11.37      2.81 o 
 -11   9   9       46.24       42.70      5.13 o 
  -9   9   9       43.15       39.87      7.37 o 
  -7   9   9      110.89      116.98     10.68 o 
  -5   9   9       21.45       30.02      4.46 o 
  -3   9   9       34.11       21.99      6.83 o 
  -1   9   9      210.36      231.28     13.69 o 
   1   9   9       11.27       11.88      4.55 o 
   3   9   9      165.85      138.80     10.05 o 
   5   9   9       74.09       87.41     11.37 o 
 -14  10   9       47.29       50.20     22.52 o 
 -12  10   9       13.12       16.90      1.01 o 
 -10  10   9       53.31       38.37      2.31 o 
  -8  10   9      153.91      186.70     10.74 o 
  -6  10   9      147.51      118.42      2.29 o 
  -4  10   9       24.33       34.98      7.03 o 
  -2  10   9       26.19       47.62      8.83 o 
   0  10   9       33.98       30.03      3.47 o 
   2  10   9        5.29        7.49      3.37 o 
   4  10   9      147.87      118.61     19.15 o 
 -11  11   9       58.12       64.10     15.14 o 
  -9  11   9       24.56       21.03      7.58 o 
  -7  11   9       21.74       20.07      2.87 o 
  -5  11   9       35.97       42.25      7.79 o 
  -3  11   9      101.77       80.91      3.26 o 
  -1  11   9       26.30       35.02      5.88 o 
   1  11   9       27.92       33.45      5.41 o 
 -24   0  10       10.41       18.56      0.34 o 
 -22   0  10       24.95       20.96      2.02 o 
 -20   0  10       30.10       38.15      6.31 o 
 -18   0  10      460.61      451.87     11.34 o 
 -16   0  10      269.99      277.16     11.39 o 
 -14   0  10       32.31       14.44     16.80 o 
 -12   0  10      303.48      300.18     22.86 o 
 -10   0  10      303.89      331.78     12.04 o 
  -8   0  10     2685.40     2569.03    107.91 o 
  -6   0  10      695.98      644.32     15.95 o 
  -4   0  10     1327.79     1455.73     57.43 o 
  -2   0  10      346.73      334.33     12.18 o 
   0   0  10     2256.73     2189.59     20.92 o 
   2   0  10      844.10      763.58     10.12 o 
   4   0  10     1719.62     1544.02     27.19 o 
   6   0  10      193.34      187.20     11.47 o 
   8   0  10      760.61      681.06     22.79 o 
 -23   1  10       16.04       20.35      1.60 o 
 -21   1  10       17.95       19.49      3.11 o 
 -19   1  10      190.86      182.70     21.63 o 
 -17   1  10       24.95       28.26      6.69 o 
 -15   1  10      225.22      246.25     11.25 o 
 -13   1  10      144.35      110.42      6.45 o 
 -11   1  10      178.27      193.41     11.17 o 
  -9   1  10       64.00       76.16      8.33 o 
  -7   1  10      660.53      621.79     11.86 o 
  -5   1  10      399.00      404.90     17.75 o 
  -3   1  10      224.19      266.00     12.28 o 
  -1   1  10      908.59      938.15     13.91 o 
   1   1  10      223.11      209.64      6.13 o 
   3   1  10      281.78      294.80      9.62 o 
   5   1  10      193.76      162.21     14.27 o 
   7   1  10       56.65       55.40      9.78 o 
 -22   2  10       32.38       62.72     15.82 o 
 -20   2  10       10.09       20.77      5.39 o 
 -18   2  10       19.64       21.94      4.42 o 
 -16   2  10      187.36      200.59      8.61 o 
 -14   2  10      384.99      383.37     14.60 o 
 -12   2  10       26.66       26.53      7.44 o 
 -10   2  10       57.18       46.00      8.46 o 
  -8   2  10      480.91      415.23     16.88 o 
  -6   2  10      297.01      287.51     23.88 o 
  -4   2  10       97.67      125.20     10.99 o 
  -2   2  10       10.15       18.52      4.11 o 
   0   2  10      365.21      363.40     12.05 o 
   2   2  10      261.50      246.24      9.17 o 
   4   2  10      506.45      486.70     11.37 o 
   6   2  10      185.86      175.53      8.54 o 
   8   2  10       49.34       48.83     14.25 o 
 -23   3  10        8.95        6.20      1.30 o 
 -21   3  10       52.46       63.14      8.07 o 
 -19   3  10       18.02       22.65      8.90 o 
 -17   3  10       86.96       90.39     16.94 o 
 -15   3  10      119.04      142.74     13.48 o 
 -13   3  10     1236.43     1140.36     94.75 o 
 -11   3  10      116.49      132.75      5.51 o 
  -9   3  10      252.13      304.35     28.60 o 
  -7   3  10     1035.46     1079.82     14.93 o 
  -5   3  10      169.38      182.43     14.33 o 
  -3   3  10      358.69      345.08     12.01 o 
  -1   3  10      375.86      341.76      4.87 o 
   1   3  10      150.49      184.38     13.23 o 
   3   3  10       70.86       84.72      9.60 o 
   5   3  10       16.99       13.09      9.19 o 
   7   3  10       71.32       78.20      7.64 o 
   9   3  10        7.82       14.09     11.59 o 
 -22   4  10       17.87       33.41     23.37 o 
 -20   4  10       54.83       74.95     14.73 o 
 -18   4  10       41.82       60.92     11.55 o 
 -16   4  10      120.89      131.21      4.09 o 
 -14   4  10      338.64      303.22      9.82 o 
 -12   4  10       52.49       76.77      5.85 o 
 -10   4  10      255.99      264.46     13.73 o 
  -8   4  10      241.67      227.14     13.87 o 
  -6   4  10      429.64      365.52     12.48 o 
  -4   4  10      294.59      334.47     17.76 o 
  -2   4  10      276.38      288.70      9.65 o 
   0   4  10      810.47      723.15      8.97 o 
   2   4  10      180.16      187.29      8.40 o 
   4   4  10       14.63        9.79      0.24 o 
   6   4  10      191.46      163.07     16.05 o 
   8   4  10       36.12       43.31      8.39 o 
  10   4  10        9.58       26.97     31.25 o 
 -21   5  10        9.13       37.55     15.14 o 
 -19   5  10      110.46       99.57      7.44 o 
 -17   5  10       60.65       51.90      9.65 o 
 -15   5  10      488.98      448.82     11.03 o 
 -13   5  10      295.49      323.93     15.37 o 
 -11   5  10      196.30      268.12     13.42 o 
  -9   5  10      322.47      337.12     14.42 o 
  -7   5  10      331.88      347.51      7.21 o 
  -5   5  10      188.66      169.32     16.02 o 
  -3   5  10      760.74      746.57     12.32 o 
  -1   5  10      122.97      159.80      5.64 o 
   1   5  10      219.26      230.36     22.82 o 
   3   5  10       43.54       54.94      9.62 o 
   5   5  10       47.12       33.22      3.08 o 
   7   5  10       42.62       53.83      5.40 o 
   9   5  10        9.84        9.86      6.25 o 
 -20   6  10       13.12       10.58     26.11 o 
 -18   6  10       29.88       50.60     13.40 o 
 -16   6  10       35.32       47.88      6.83 o 
 -14   6  10      171.42      207.47     18.55 o 
 -12   6  10      311.92      265.52     23.93 o 
 -10   6  10      855.93      792.42      8.23 o 
  -8   6  10      162.28      200.22     15.59 o 
  -6   6  10      954.40      940.42     34.42 o 
  -4   6  10      281.62      291.73     14.39 o 
  -2   6  10      680.35      620.03     12.11 o 
   0   6  10       91.29       97.79      8.28 o 
   2   6  10        8.46       22.19      4.81 o 
   4   6  10      166.56      169.88      6.95 o 
   6   6  10       26.22       29.99      5.55 o 
   8   6  10       75.81       64.18      8.15 o 
 -19   7  10      208.68      242.42     15.09 o 
 -17   7  10        2.32        6.18     10.03 o 
 -15   7  10      168.17      262.55     38.27 o 
 -13   7  10       51.03       44.96      6.66 o 
 -11   7  10      243.71      279.43     11.96 o 
  -9   7  10      656.08      545.05      5.04 o 
  -7   7  10      425.20      456.29     13.90 o 
  -5   7  10      324.53      361.38     20.44 o 
  -3   7  10      273.27      315.02     15.93 o 
  -1   7  10      352.64      303.73     22.30 o 
   1   7  10      103.21       83.27      6.13 o 
   3   7  10       63.24       75.81      8.55 o 
   5   7  10       38.86       28.01      4.53 o 
   7   7  10       25.50       25.25     19.29 o 
 -18   8  10       29.28       52.31     22.02 o 
 -16   8  10        5.54       17.47     11.22 o 
 -14   8  10       24.09       26.26      2.36 o 
 -12   8  10       79.89       97.45     25.24 o 
 -10   8  10       17.46       18.54     11.00 o 
  -8   8  10       76.57       81.81      6.48 o 
  -6   8  10       20.45       18.40      1.56 o 
  -4   8  10       10.69       11.56      8.80 o 
  -2   8  10       94.59      100.94      8.82 o 
   0   8  10       65.11       65.01      6.34 o 
   2   8  10        4.93        7.73      4.09 o 
   4   8  10       62.45       55.79     10.56 o 
   6   8  10        9.31       25.87     11.94 o 
 -17   9  10       50.58       52.36      3.27 o 
 -15   9  10        3.17       11.19      6.10 o 
 -13   9  10       18.05       19.92     13.03 o 
 -11   9  10        7.36       19.90      5.84 o 
  -9   9  10       29.23       30.13      7.50 o 
  -7   9  10       32.46       34.37      8.73 o 
  -5   9  10       10.66       21.94      5.79 o 
  -3   9  10       28.33       45.62     10.44 o 
  -1   9  10        9.16       12.81      1.12 o 
   1   9  10       63.95       51.38      5.37 o 
   3   9  10        0.67        6.68      5.14 o 
   5   9  10       16.76       17.98      3.33 o 
 -14  10  10       39.68       60.10     19.52 o 
 -12  10  10        8.33       13.44      3.32 o 
 -10  10  10      136.89      129.31      4.69 o 
  -8  10  10       64.75       70.21      4.10 o 
  -6  10  10       78.97       73.22      5.19 o 
  -4  10  10       28.71       26.62      4.65 o 
  -2  10  10        1.06        4.23      3.23 o 
   0  10  10       11.55       12.58      2.20 o 
   2  10  10      101.14       94.95      6.59 o 
 -11  11  10       27.25       37.07     15.10 o 
  -9  11  10       10.69       16.01     11.70 o 
  -7  11  10       32.54       38.95      3.02 o 
  -5  11  10       54.73       60.87     10.81 o 
  -3  11  10       36.82       49.02      7.38 o 
  -1  11  10       15.90       15.58      3.18 o 
 -23   1  11        6.32        7.88      1.93 o 
 -21   1  11       84.76       82.03     14.84 o 
 -19   1  11       65.76       67.00      8.29 o 
 -17   1  11       14.31       22.97     12.19 o 
 -15   1  11      197.91      201.81     23.03 o 
 -13   1  11       21.67       36.47      7.80 o 
 -11   1  11      213.20      268.09     12.33 o 
  -9   1  11       46.95       73.35     13.38 o 
  -7   1  11      747.43      762.88     33.15 o 
  -5   1  11      263.02      233.85     21.47 o 
  -3   1  11       98.17      149.78     13.12 o 
  -1   1  11      506.45      472.21     17.06 o 
   1   1  11      749.21      704.64     10.83 o 
   3   1  11      432.94      396.63     11.75 o 
   5   1  11       33.36       39.74      6.74 o 
   7   1  11       14.39       24.18     12.88 o 
 -22   2  11        1.41        5.17      9.11 o 
 -20   2  11        6.89        7.25      1.32 o 
 -18   2  11      217.92      242.56     20.84 o 
 -16   2  11      299.41      270.70     13.06 o 
 -14   2  11       93.70      119.40     16.06 o 
 -12   2  11      276.40      250.46      3.07 o 
 -10   2  11     1998.65     1927.00     40.05 o 
  -8   2  11      308.21      277.68     25.87 o 
  -6   2  11      216.96      254.95     10.94 o 
  -4   2  11      271.12      284.27      9.86 o 
  -2   2  11       64.16       78.37      7.96 o 
   0   2  11      276.62      310.97      7.60 o 
   2   2  11      125.54      209.37     14.41 o 
   4   2  11      121.98      158.51     23.01 o 
   6   2  11       29.58       48.84     20.20 o 
   8   2  11       50.35       57.98      8.22 o 
 -23   3  11       98.78      108.70     13.55 o 
 -21   3  11      132.81      117.21     14.40 o 
 -19   3  11        1.57        5.95     18.00 o 
 -17   3  11      214.18      245.39     19.18 o 
 -15   3  11      188.98      190.13     24.38 o 
 -13   3  11      403.08      431.68     20.17 o 
 -11   3  11      533.10      511.99     12.60 o 
  -9   3  11      423.56      430.41     15.24 o 
  -7   3  11       81.49       96.05      7.85 o 
  -5   3  11       10.90       20.70     10.22 o 
  -3   3  11      180.19      218.15     10.51 o 
  -1   3  11      418.10      387.82      3.29 o 
   1   3  11      159.28      174.15     15.14 o 
   3   3  11      151.23      198.05     15.81 o 
   5   3  11       14.11       15.02      5.93 o 
   7   3  11       23.92       46.78     12.23 o 
   9   3  11       81.13       76.35     37.45 o 
 -22   4  11       29.75       33.41     11.11 o 
 -20   4  11       30.60       38.36      7.12 o 
 -18   4  11        7.44        2.31      2.04 o 
 -16   4  11      185.58      180.11     12.49 o 
 -14   4  11      489.10      515.48     12.48 o 
 -12   4  11     1462.77     1560.40     21.24 o 
 -10   4  11      231.48      256.50      2.99 o 
  -8   4  11      491.63      444.03     26.36 o 
  -6   4  11      216.64      221.34     11.44 o 
  -4   4  11      225.85      218.86     12.20 o 
  -2   4  11      301.83      274.98      6.30 o 
   0   4  11      332.25      369.54     11.06 o 
   2   4  11       93.49      119.32      6.96 o 
   4   4  11        4.79       13.16     11.94 o 
   6   4  11       11.35       13.07      4.19 o 
   8   4  11        1.79        6.27      2.95 o 
 -21   5  11       62.72       56.73      2.60 o 
 -19   5  11      115.29       93.20      5.67 o 
 -17   5  11       37.33       80.81     16.24 o 
 -15   5  11       82.11       84.06      9.76 o 
 -13   5  11       95.68      129.62      4.42 o 
 -11   5  11      272.86      275.38      6.09 o 
  -9   5  11      451.31      464.88      9.35 o 
  -7   5  11      129.06      169.43      5.40 o 
  -5   5  11      285.45      287.22     15.08 o 
  -3   5  11      789.53      713.24     16.60 o 
  -1   5  11       37.03       55.74      8.97 o 
   1   5  11      225.39      198.54      9.72 o 
   3   5  11      328.47      265.81     20.34 o 
   5   5  11      150.36      158.98     12.49 o 
   7   5  11       13.71       37.10     12.63 o 
   9   5  11       16.41       24.76      5.00 o 
 -20   6  11       69.79       86.11     25.29 o 
 -18   6  11       63.91       74.23      3.03 o 
 -16   6  11      251.11      256.35      4.76 o 
 -14   6  11      213.41      250.64     20.76 o 
 -12   6  11       62.44       61.33     10.82 o 
 -10   6  11      170.96      174.04      2.98 o 
  -8   6  11      384.98      387.22     15.12 o 
  -6   6  11      377.69      443.93     10.77 o 
  -4   6  11      150.35      169.11      4.56 o 
  -2   6  11      417.19      363.53     20.30 o 
   0   6  11      278.12      297.09     25.38 o 
   2   6  11       22.68       20.45      5.19 o 
   4   6  11       64.52       78.40     11.44 o 
   6   6  11       32.44       38.08     11.50 o 
   8   6  11       17.67       22.58      2.21 o 
 -19   7  11       47.10       64.57     18.41 o 
 -17   7  11       56.40       75.10     22.02 o 
 -15   7  11       46.01       35.10      9.54 o 
 -13   7  11       12.84       13.80     20.07 o 
 -11   7  11        4.22        6.73      0.65 o 
  -9   7  11      119.73      137.77     23.48 o 
  -7   7  11        0.35        3.89      7.93 o 
  -5   7  11       33.09       48.67      6.40 o 
  -3   7  11       27.46       35.57      5.11 o 
  -1   7  11       60.33       59.56      3.07 o 
   1   7  11        7.14       13.39      9.51 o 
   3   7  11       34.65       43.43      7.33 o 
   5   7  11       47.13       32.30      4.25 o 
   7   7  11        1.08        1.09      2.28 o 
 -18   8  11       32.05       39.13     32.60 o 
 -16   8  11       24.97       18.37      6.01 o 
 -14   8  11       50.32       63.83      9.50 o 
 -12   8  11       60.41       53.01      8.76 o 
 -10   8  11      112.13      109.66      6.67 o 
  -8   8  11      111.02       98.79     13.53 o 
  -6   8  11       67.80       60.59      9.33 o 
  -4   8  11      111.19       96.65      3.17 o 
  -2   8  11       38.80       49.50      9.58 o 
   0   8  11       27.68       35.17     13.34 o 
   2   8  11       23.72       44.97     15.95 o 
   4   8  11       53.85       56.82      6.68 o 
 -15   9  11       38.81       54.09     22.21 o 
 -13   9  11       21.54       24.47     17.84 o 
 -11   9  11       92.95       96.43      8.16 o 
  -9   9  11       33.75       36.92      9.85 o 
  -7   9  11      112.36      106.46     19.35 o 
  -5   9  11       34.37       61.92     17.78 o 
  -3   9  11       33.30       40.31      5.31 o 
  -1   9  11       60.11       70.76     20.54 o 
   1   9  11      107.56       80.57     18.40 o 
   3   9  11       39.99       45.61     11.97 o 
 -14  10  11       12.56       34.23     30.48 o 
 -12  10  11       24.69       12.74      1.63 o 
 -10  10  11        4.18       26.21     11.56 o 
  -8  10  11       20.28       34.10      4.57 o 
  -6  10  11        5.69        5.30      0.86 o 
  -4  10  11       36.78       34.61     10.09 o 
  -2  10  11      105.37       97.42     11.46 o 
   0  10  11       46.22       45.19      8.99 o 
  -9  11  11        1.59        9.11      7.41 o 
  -7  11  11        7.01       10.04      2.10 o 
  -5  11  11        2.53        4.02      1.54 o 
 -24   0  12       22.08       17.40      2.98 o 
 -22   0  12      117.16      141.83     30.87 o 
 -20   0  12       54.88       72.07      9.38 o 
 -18   0  12      336.21      351.01     38.22 o 
 -16   0  12      352.83      283.03     31.25 o 
 -14   0  12      605.90      565.00     13.56 o 
 -12   0  12      997.17     1067.85     80.17 o 
 -10   0  12      921.92     1046.16    116.42 o 
  -8   0  12     1723.24     1727.04     26.59 o 
  -6   0  12     1485.39     1310.85     34.23 o 
  -4   0  12       82.59      113.77     10.84 o 
  -2   0  12     1069.52     1066.51     64.93 o 
   0   0  12      420.29      385.76     42.64 o 
   2   0  12       98.11       94.89     12.63 o 
   4   0  12       38.46       41.49      2.79 o 
   6   0  12       22.41       38.08     25.87 o 
 -23   1  12       75.18       91.08      9.25 o 
 -21   1  12      118.85      115.69      9.85 o 
 -19   1  12       97.35       92.23     14.66 o 
 -17   1  12       15.17       21.85      1.92 o 
 -15   1  12      396.97      371.80     11.71 o 
 -13   1  12     1147.88     1047.22     12.86 o 
 -11   1  12      352.73      362.34     16.14 o 
  -9   1  12      607.95      561.72     29.81 o 
  -7   1  12     1283.66     1305.99     18.63 o 
  -5   1  12      126.69      151.36     12.89 o 
  -3   1  12      265.89      281.67     12.39 o 
  -1   1  12       94.78      111.50      5.12 o 
   1   1  12      483.82      450.12      4.87 o 
   3   1  12        7.31        9.66      3.54 o 
   5   1  12      224.20      250.55     23.97 o 
   7   1  12      129.47      154.42     17.16 o 
 -22   2  12        3.09        3.33      4.53 o 
 -20   2  12       99.01      111.44     18.33 o 
 -18   2  12      374.36      411.33     14.52 o 
 -16   2  12      561.89      538.73      5.36 o 
 -14   2  12      618.63      654.08      4.95 o 
 -12   2  12     1508.26     1505.95     34.01 o 
 -10   2  12      610.53      622.00     15.08 o 
  -8   2  12      711.51      651.64     10.88 o 
  -6   2  12     1137.95     1199.99     42.06 o 
  -4   2  12        2.86       12.50     13.36 o 
  -2   2  12     1216.68     1215.26     23.01 o 
   0   2  12       89.93       86.70     12.21 o 
   2   2  12      200.69      242.34     16.50 o 
   4   2  12      388.39      349.46      8.08 o 
   6   2  12      151.01      177.55     19.21 o 
 -23   3  12        0.20        4.39      2.19 o 
 -21   3  12       67.79       57.00      5.84 o 
 -19   3  12       75.58      103.70     12.04 o 
 -17   3  12      335.17      361.16     14.41 o 
 -15   3  12      451.73      469.50     20.49 o 
 -13   3  12      247.80      220.11     20.50 o 
 -11   3  12      540.81      573.08     10.76 o 
  -9   3  12      771.22      684.40     15.08 o 
  -7   3  12      294.26      297.18      7.54 o 
  -5   3  12      355.99      362.90      7.77 o 
  -3   3  12      615.94      627.10     14.43 o 
  -1   3  12      389.94      379.44      9.32 o 
   1   3  12      151.66      152.13     17.38 o 
   3   3  12      253.11      180.72     42.05 o 
   5   3  12       65.60       71.77      7.06 o 
   7   3  12       73.62       78.30     20.04 o 
 -22   4  12       33.02       41.70     10.74 o 
 -20   4  12        7.89       12.73      9.53 o 
 -18   4  12       15.17       13.12      8.89 o 
 -16   4  12       66.50       70.48      9.04 o 
 -14   4  12      125.52      123.74      6.01 o 
 -12   4  12      300.61      289.59      9.91 o 
 -10   4  12      189.73      196.07     13.66 o 
  -8   4  12        2.49        2.99      3.73 o 
  -6   4  12        5.14        6.50      1.95 o 
  -4   4  12      502.56      489.08      9.61 o 
  -2   4  12       94.51       96.63      8.68 o 
   0   4  12      146.13      190.56     12.31 o 
   2   4  12      184.41      167.90     14.76 o 
   4   4  12       58.35       55.32      5.36 o 
   6   4  12        1.17        4.57      3.24 o 
   8   4  12       29.28       47.40     23.03 o 
 -21   5  12        7.31       10.53     22.45 o 
 -19   5  12       37.33       45.19      8.06 o 
 -17   5  12        0.43       16.51     12.98 o 
 -15   5  12      142.29      155.60     14.38 o 
 -13   5  12       12.71       20.73      1.50 o 
 -11   5  12       12.15        7.05      2.51 o 
  -9   5  12       99.05       99.87      3.96 o 
  -7   5  12       56.36       63.50      6.02 o 
  -5   5  12      316.90      283.86     13.43 o 
  -3   5  12      482.57      427.92     16.96 o 
  -1   5  12      234.47      243.95     13.78 o 
   1   5  12       55.24       64.06     15.70 o 
   3   5  12       20.16       19.17     11.97 o 
   5   5  12       27.39       27.71      6.62 o 
   7   5  12       26.15       27.35     13.62 o 
 -20   6  12       22.73       40.72     34.28 o 
 -18   6  12      151.49      157.66     21.55 o 
 -16   6  12       97.21      116.17     13.82 o 
 -14   6  12       34.91       59.74     14.35 o 
 -12   6  12      302.68      309.66     13.63 o 
 -10   6  12       23.73       51.47      8.31 o 
  -8   6  12       32.78       45.65     13.73 o 
  -6   6  12       44.11       54.41      4.49 o 
  -4   6  12      169.98      161.80     24.04 o 
  -2   6  12       26.43       45.75     22.43 o 
   0   6  12       11.14       21.06     18.26 o 
   2   6  12       60.95       47.17     12.63 o 
   4   6  12        6.80       11.58     13.41 o 
   6   6  12       33.11       26.64      2.29 o 
 -19   7  12       10.10       11.44     10.87 o 
 -17   7  12      156.50      155.39     29.66 o 
 -15   7  12       19.92       31.33      7.48 o 
 -13   7  12       85.95       74.99     14.29 o 
 -11   7  12       15.46       19.19      7.13 o 
  -9   7  12      153.13      127.87      6.17 o 
  -7   7  12      332.86      288.48      9.15 o 
  -5   7  12      116.36      117.75     11.55 o 
  -3   7  12      194.83      178.31     38.11 o 
  -1   7  12       17.85       24.26      9.75 o 
   1   7  12        7.41       11.58      3.42 o 
   3   7  12        1.83        2.83      4.25 o 
   5   7  12       16.83       18.26      1.54 o 
 -18   8  12       72.37       68.41     36.92 o 
 -16   8  12       47.20       39.13      0.29 o 
 -14   8  12       61.27       82.08     10.20 o 
 -12   8  12        3.94        7.35      9.36 o 
 -10   8  12        7.37       10.40      2.44 o 
  -8   8  12       19.01       21.67      2.21 o 
  -6   8  12       16.61       17.17     15.94 o 
  -4   8  12       42.24       47.26      3.10 o 
  -2   8  12        7.00       14.37     17.46 o 
   0   8  12       46.93       34.77     10.39 o 
   2   8  12      142.30      176.71     22.77 o 
   4   8  12        8.02       17.86     11.18 o 
 -13   9  12       11.68       13.65      2.64 o 
 -11   9  12       16.35       16.43      2.62 o 
  -9   9  12       23.73       29.33      5.33 o 
  -7   9  12       52.90       44.52     11.32 o 
  -5   9  12        8.03       14.06      8.42 o 
  -3   9  12       39.56       31.55      4.43 o 
  -1   9  12        4.06       12.05     10.77 o 
   1   9  12       31.44       39.67      4.71 o 
 -12  10  12        2.51        6.39      3.61 o 
 -10  10  12       13.33       13.08      5.30 o 
  -8  10  12       31.15       38.56      7.60 o 
  -6  10  12       42.16       46.34     17.06 o 
  -4  10  12        3.69        3.91      2.79 o 
  -2  10  12       21.08       20.57      5.26 o 
 -23   1  13       33.17       30.78      4.41 o 
 -21   1  13       21.53       20.42     12.86 o 
 -19   1  13      193.61      216.28     32.07 o 
 -17   1  13       50.93       61.39      7.90 o 
 -15   1  13      367.87      341.42      8.59 o 
 -13   1  13      289.33      280.55     28.19 o 
 -11   1  13      707.67      590.30      8.44 o 
  -9   1  13      117.35      172.06     15.47 o 
  -7   1  13      655.00      561.03     28.97 o 
  -5   1  13      260.39      321.71     11.17 o 
  -3   1  13      275.08      257.38     12.41 o 
  -1   1  13       60.43       61.06      4.94 o 
   1   1  13       96.85      106.81      2.72 o 
   3   1  13       16.05       32.49      9.63 o 
   5   1  13       10.84        9.89      9.25 o 
   7   1  13       17.17       41.59     17.02 o 
 -22   2  13      108.86      106.29      4.25 o 
 -20   2  13       61.37       45.13      8.32 o 
 -18   2  13       78.91       91.35     20.79 o 
 -16   2  13      570.64      499.61     14.78 o 
 -14   2  13      183.04      163.77     18.60 o 
 -12   2  13      338.88      292.34      9.72 o 
 -10   2  13       28.03       40.33      7.39 o 
  -8   2  13     1309.29     1164.60     38.84 o 
  -6   2  13      204.78      175.73     16.57 o 
  -4   2  13      108.60      146.14     17.86 o 
  -2   2  13      314.65      341.06      7.12 o 
   0   2  13      332.07      378.46      9.92 o 
   2   2  13        9.18       14.43     12.92 o 
   4   2  13       14.97       28.13     15.29 o 
   6   2  13      126.39      122.43     34.42 o 
 -23   3  13       11.43       20.42     18.69 o 
 -21   3  13       68.45       80.12      9.73 o 
 -19   3  13      111.41      111.74      3.39 o 
 -17   3  13       38.99       27.99     21.93 o 
 -15   3  13      469.07      486.73     14.50 o 
 -13   3  13       71.18       69.16      5.82 o 
 -11   3  13      266.16      260.46     23.60 o 
  -9   3  13      282.10      269.86     23.76 o 
  -7   3  13      421.12      420.02     17.32 o 
  -5   3  13      563.36      527.31     21.69 o 
  -3   3  13     1213.28     1102.30     73.38 o 
  -1   3  13      332.45      305.91      4.80 o 
   1   3  13       81.10       97.07     27.93 o 
   3   3  13       26.87       37.47      7.31 o 
   5   3  13       26.88       28.50      3.13 o 
   7   3  13       15.81       31.36     16.58 o 
 -22   4  13      100.48       87.79     10.42 o 
 -20   4  13       22.90       22.98      6.44 o 
 -18   4  13      108.66      146.56     18.04 o 
 -16   4  13      172.73      192.10     22.91 o 
 -14   4  13      219.24      236.89     17.32 o 
 -12   4  13      142.58      157.72     13.34 o 
 -10   4  13       83.52      110.22     11.68 o 
  -8   4  13       29.92       24.59     10.37 o 
  -6   4  13      199.90      234.34     14.40 o 
  -4   4  13      884.72      840.36      8.92 o 
  -2   4  13      825.51      756.14     17.72 o 
   0   4  13      132.23      186.21     17.61 o 
   2   4  13        2.87        5.74      2.37 o 
   4   4  13       33.50       41.39     11.67 o 
   6   4  13       28.72       34.81      6.13 o 
 -21   5  13        6.06       12.85      7.61 o 
 -19   5  13       50.38       43.60     15.46 o 
 -17   5  13      154.06      159.23      6.56 o 
 -15   5  13      336.55      331.79     28.27 o 
 -13   5  13      452.85      459.44     25.01 o 
 -11   5  13       36.68       27.18      5.72 o 
  -9   5  13       38.59       44.24      5.71 o 
  -7   5  13      393.44      435.86     11.10 o 
  -5   5  13       56.65       64.57     10.85 o 
  -3   5  13       42.34       60.04     15.52 o 
  -1   5  13       72.74       80.57     11.81 o 
   1   5  13       37.85       49.31      8.78 o 
   3   5  13       30.86       35.01      8.23 o 
   5   5  13       10.12       24.54     15.51 o 
 -20   6  13        9.12        6.39      4.62 o 
 -18   6  13       14.02       43.17     19.51 o 
 -16   6  13       21.25       45.65     16.20 o 
 -14   6  13       33.09       43.26      7.79 o 
 -12   6  13      244.36      245.56     19.62 o 
 -10   6  13       23.97       18.36      3.21 o 
  -8   6  13      122.53      114.39      9.31 o 
  -6   6  13       18.09       51.31     18.92 o 
  -4   6  13        6.28        8.11      5.45 o 
  -2   6  13       44.73       54.24      4.85 o 
   0   6  13      170.73      178.05     22.66 o 
   2   6  13        8.72       15.44      2.60 o 
   4   6  13        7.32        9.12      6.43 o 
 -19   7  13       49.31       81.83     17.40 o 
 -17   7  13       32.69       58.16     11.07 o 
 -15   7  13       61.97       63.52      6.92 o 
 -13   7  13       43.60       43.05      4.52 o 
 -11   7  13       17.05       17.39      4.43 o 
  -9   7  13       19.85       19.82     14.47 o 
  -7   7  13       38.54       46.67     15.96 o 
  -5   7  13       63.87       57.76      6.59 o 
  -3   7  13       14.57       32.08     12.43 o 
  -1   7  13      137.92      148.83     12.38 o 
   1   7  13        7.73       18.56      6.28 o 
   3   7  13       11.62       11.04      7.98 o 
 -16   8  13       10.68       22.98     18.17 o 
 -14   8  13       76.73       74.59     12.83 o 
 -12   8  13        4.92       11.22      6.24 o 
 -10   8  13       27.84       17.10      3.58 o 
  -8   8  13       61.94       68.73      4.03 o 
  -6   8  13       29.31       33.36      4.53 o 
  -4   8  13       10.31       11.06      2.23 o 
  -2   8  13       58.97       58.28      7.31 o 
   0   8  13       19.41       38.44     10.70 o 
   2   8  13       28.40       37.83     10.66 o 
 -13   9  13       41.13       54.96     13.18 o 
 -11   9  13       30.72       35.44     10.54 o 
  -9   9  13       12.71       16.28      5.26 o 
  -7   9  13        2.96        4.07      1.59 o 
  -5   9  13       29.33       39.31     14.11 o 
  -3   9  13       12.20       17.27      2.96 o 
  -1   9  13       99.13       83.19      8.65 o 
 -10  10  13        3.02        3.02      3.63 o 
  -8  10  13        7.33       22.40     10.04 o 
  -6  10  13       53.14       59.32     13.68 o 
  -4  10  13        1.29       10.22      2.67 o 
 -22   0  14       72.87       92.74     24.52 o 
 -20   0  14      123.78      180.82     36.63 o 
 -18   0  14       61.90       67.07     16.25 o 
 -16   0  14       42.94       51.20     14.90 o 
 -14   0  14      436.34      406.35     25.24 o 
 -12   0  14     1202.34     1122.93     22.62 o 
 -10   0  14      444.57      421.84     16.01 o 
  -8   0  14      958.46     1107.71     98.13 o 
  -6   0  14      792.31      757.24     15.55 o 
  -4   0  14       68.68       68.37     14.01 o 
  -2   0  14      242.14      243.86      7.24 o 
   0   0  14       12.82       16.93      3.05 o 
   2   0  14      366.63      417.98     37.21 o 
   4   0  14       40.81       53.89     36.39 o 
   6   0  14       80.12       84.66     11.88 o 
 -23   1  14       21.50       24.51      8.31 o 
 -21   1  14       76.76       97.24     13.00 o 
 -19   1  14      429.23      411.67     14.71 o 
 -17   1  14      310.24      329.39     14.64 o 
 -15   1  14      347.11      261.52      5.88 o 
 -13   1  14      526.70      480.10     27.55 o 
 -11   1  14      527.85      501.26     28.90 o 
  -9   1  14     1759.07     1676.78     44.73 o 
  -7   1  14      267.13      264.82     15.06 o 
  -5   1  14      736.24      708.81      7.70 o 
  -3   1  14      470.98      449.19      8.82 o 
  -1   1  14        1.68        5.47      3.14 o 
   1   1  14      145.66      166.71     14.39 o 
   3   1  14      347.22      321.08     17.63 o 
   5   1  14       17.19       15.67      9.10 o 
 -22   2  14       28.25       28.95      1.82 o 
 -20   2  14        4.25        9.05      9.49 o 
 -18   2  14      135.69      168.49     18.36 o 
 -16   2  14       10.52       27.63     13.13 o 
 -14   2  14      378.92      369.09     14.55 o 
 -12   2  14      146.59      201.86     14.35 o 
 -10   2  14       20.58       31.86      8.93 o 
  -8   2  14      717.62      664.78      7.13 o 
  -6   2  14      480.80      458.73     11.80 o 
  -4   2  14      384.37      394.90     14.50 o 
  -2   2  14       79.49       90.21     19.27 o 
   0   2  14      107.19      116.02      4.13 o 
   2   2  14       47.12       58.29      9.91 o 
   4   2  14       85.00       86.97      3.94 o 
   6   2  14       15.41       18.89     13.97 o 
 -21   3  14       17.97       25.23      6.10 o 
 -19   3  14       89.04      112.88     20.20 o 
 -17   3  14      114.31      138.01      6.23 o 
 -15   3  14      354.81      354.82      8.41 o 
 -13   3  14      487.15      482.33     14.01 o 
 -11   3  14       12.14       30.32      6.71 o 
  -9   3  14       44.08       34.50      1.36 o 
  -7   3  14       30.87       27.93      2.68 o 
  -5   3  14      216.20      227.77     15.80 o 
  -3   3  14      198.53      236.02     17.54 o 
  -1   3  14       57.81       74.55      5.42 o 
   1   3  14       41.50       43.33      4.74 o 
   3   3  14       51.96       52.25     10.89 o 
   5   3  14      115.08      138.35     16.22 o 
 -22   4  14       10.13        8.95      2.07 o 
 -20   4  14       26.63       23.87     16.25 o 
 -18   4  14       27.39       46.11     12.68 o 
 -16   4  14       66.01       77.57      2.12 o 
 -14   4  14       81.92      103.53     17.03 o 
 -12   4  14       95.34      105.38      8.04 o 
 -10   4  14        5.72        8.00      1.26 o 
  -8   4  14      238.01      246.86     31.84 o 
  -6   4  14      298.41      265.77      9.08 o 
  -4   4  14       58.42       57.30     10.47 o 
  -2   4  14      191.80      220.63     13.32 o 
   0   4  14       35.99       43.23      7.55 o 
   2   4  14       24.37       29.32     13.23 o 
   4   4  14      112.91      111.81      2.57 o 
 -21   5  14        6.15       14.70      4.94 o 
 -19   5  14       10.33       24.14     19.74 o 
 -17   5  14       66.33       95.60     24.96 o 
 -15   5  14       21.25       45.00      9.29 o 
 -13   5  14      166.16      183.89      8.39 o 
 -11   5  14       49.66       61.52      8.37 o 
  -9   5  14      109.83      113.74     11.74 o 
  -7   5  14      161.25      163.20     29.71 o 
  -5   5  14      291.60      251.90     29.65 o 
  -3   5  14      268.24      277.70     13.91 o 
  -1   5  14       53.13       48.68      8.61 o 
   1   5  14       30.41       55.50     20.97 o 
   3   5  14       15.90       21.67      2.64 o 
 -20   6  14       17.91       16.90      4.64 o 
 -18   6  14       29.68       21.25     10.49 o 
 -16   6  14       47.86       59.27     10.41 o 
 -14   6  14      139.15      107.75     13.05 o 
 -12   6  14       61.72       64.91      9.05 o 
 -10   6  14       27.05       37.87      3.86 o 
  -8   6  14      118.36      188.82     15.71 o 
  -6   6  14      228.54      238.65     13.46 o 
  -4   6  14       73.14       67.00      7.82 o 
  -2   6  14        6.89        8.71     11.65 o 
   0   6  14       89.97       76.31     18.51 o 
   2   6  14       77.15       60.71      3.98 o 
 -19   7  14        3.49        9.47      5.96 o 
 -17   7  14       29.12       27.18      1.19 o 
 -15   7  14       13.70       21.73      1.60 o 
 -13   7  14        9.18        5.43      2.55 o 
 -11   7  14       46.43       49.15      5.67 o 
  -9   7  14        6.80        9.07      5.53 o 
  -7   7  14       31.50       34.33      9.90 o 
  -5   7  14       56.86       70.20      5.19 o 
  -3   7  14       54.31       45.31      1.64 o 
  -1   7  14       59.94       69.16     12.52 o 
   1   7  14       43.23       43.52      3.40 o 
 -16   8  14       10.68       12.12      5.29 o 
 -14   8  14        9.42       11.96     19.32 o 
 -12   8  14      144.30      128.86      4.41 o 
 -10   8  14       82.71       70.88      5.06 o 
  -8   8  14       12.14       11.10      1.95 o 
  -6   8  14       16.68       14.55     15.28 o 
  -4   8  14       73.10       67.78      9.43 o 
  -2   8  14       53.43       57.68      7.35 o 
   0   8  14       42.45       42.81     23.81 o 
 -13   9  14        3.50       10.08      4.28 o 
 -11   9  14        0.14        4.58      2.45 o 
  -9   9  14       30.83       24.20      5.62 o 
  -7   9  14      101.36      100.41     16.78 o 
  -5   9  14        5.15        6.91      2.52 o 
  -3   9  14       10.75        8.27      3.41 o 
 -23   1  15       28.91       19.78      5.55 o 
 -21   1  15       34.11       45.80      6.08 o 
 -19   1  15       38.92       46.12      2.95 o 
 -17   1  15      128.86      158.13     13.29 o 
 -15   1  15      119.23      113.40     17.01 o 
 -13   1  15        8.27       20.18     13.75 o 
 -11   1  15       26.26       47.46      9.84 o 
  -9   1  15       36.28       50.41      6.70 o 
  -7   1  15      107.56      125.14      8.11 o 
  -5   1  15      352.08      327.46      9.31 o 
  -3   1  15       43.43       42.95      3.88 o 
  -1   1  15        7.23       22.91      9.58 o 
   1   1  15      102.33       93.73      7.54 o 
   3   1  15       32.41       30.03      1.93 o 
   5   1  15        2.48        2.54      3.77 o 
 -22   2  15       18.27       24.22     14.26 o 
 -20   2  15       28.85       46.83     19.31 o 
 -18   2  15       18.56       21.78     14.27 o 
 -16   2  15      172.43      166.99      8.06 o 
 -14   2  15      235.71      257.74     14.36 o 
 -12   2  15       74.18      103.68     18.13 o 
 -10   2  15      174.39      201.13      8.66 o 
  -8   2  15      107.74       88.03      6.83 o 
  -6   2  15      274.59      300.30     10.39 o 
  -4   2  15       56.86       46.96      5.27 o 
  -2   2  15      193.34      202.00     24.82 o 
   0   2  15      244.38      240.19     10.98 o 
   2   2  15       41.68       42.35     11.70 o 
   4   2  15      105.14      125.63      7.40 o 
 -21   3  15       15.25       23.09      4.45 o 
 -19   3  15       23.98       50.27     17.63 o 
 -17   3  15      234.17      264.29     31.83 o 
 -15   3  15       55.16       37.10      7.98 o 
 -13   3  15       45.17       35.64      3.68 o 
 -11   3  15      248.22      265.02     19.11 o 
  -9   3  15      502.84      515.67      9.92 o 
  -7   3  15      182.60      177.13     15.40 o 
  -5   3  15      252.80      294.39     13.78 o 
  -3   3  15        1.80        4.87      6.35 o 
  -1   3  15       95.97       96.44      9.23 o 
   1   3  15      105.47      108.42      8.20 o 
   3   3  15       16.79       27.00      7.41 o 
 -20   4  15       54.85       56.53      6.09 o 
 -18   4  15        7.67       13.76      8.26 o 
 -16   4  15       16.21       30.50      7.71 o 
 -14   4  15       52.01       54.99      4.50 o 
 -12   4  15       54.12       47.26      4.78 o 
 -10   4  15      196.40      183.31     20.98 o 
  -8   4  15       35.44       57.34     13.32 o 
  -6   4  15        8.17       10.30      3.25 o 
  -4   4  15      284.92      306.42     13.27 o 
  -2   4  15       43.42       58.52     12.44 o 
   0   4  15       13.27       11.59      5.99 o 
   2   4  15        5.10        5.16      6.66 o 
 -19   5  15       40.15       32.37     12.73 o 
 -17   5  15       11.49       16.95      5.48 o 
 -15   5  15      106.77       98.72      3.92 o 
 -13   5  15      114.49      110.03      3.88 o 
 -11   5  15      198.30      233.86     18.12 o 
  -9   5  15       88.75      111.57      5.20 o 
  -7   5  15      198.27      183.48     24.99 o 
  -5   5  15      131.35      124.40      6.81 o 
  -3   5  15      283.04      251.50     20.94 o 
  -1   5  15        5.60       21.29      8.80 o 
   1   5  15       89.74       94.13     14.64 o 
   3   5  15       24.58       27.92      4.86 o 
 -18   6  15       14.99       22.17      3.72 o 
 -16   6  15       34.03       40.92      9.70 o 
 -14   6  15        3.80        6.47      8.92 o 
 -12   6  15       35.05       41.80      7.37 o 
 -10   6  15       21.05       16.33      1.30 o 
  -8   6  15      166.62      131.66     21.16 o 
  -6   6  15       50.64       42.58      2.23 o 
  -4   6  15       33.38       36.04      6.26 o 
  -2   6  15      132.98      120.88     27.62 o 
   0   6  15       24.73       28.88      8.94 o 
 -17   7  15       46.08       37.46     10.72 o 
 -15   7  15       74.78       85.53     30.96 o 
 -13   7  15       45.18       55.63     16.69 o 
 -11   7  15       38.76       40.75     10.23 o 
  -9   7  15       34.70       53.66     14.10 o 
  -7   7  15       73.98       73.68      8.78 o 
  -5   7  15       13.71       19.19     19.55 o 
  -3   7  15       19.23       20.68      2.71 o 
  -1   7  15      158.62      178.67     10.75 o 
 -14   8  15        2.76        3.18      1.01 o 
 -12   8  15        4.47       11.52      8.33 o 
 -10   8  15        4.71        6.14      6.90 o 
  -8   8  15       21.63       24.95      4.17 o 
  -6   8  15       54.38       48.22      8.15 o 
  -4   8  15       17.04       32.04     14.93 o 
  -2   8  15       49.57       50.14      4.92 o 
 -11   9  15       46.99       62.22      9.78 o 
  -9   9  15        7.02        8.27      1.35 o 
  -7   9  15       13.96       24.31      4.16 o 
 -22   0  16       82.07       86.30      2.12 o 
 -20   0  16      191.04      173.94      4.47 o 
 -18   0  16      236.67      254.23     23.41 o 
 -16   0  16      140.36      146.78      6.25 o 
 -14   0  16      108.39       90.81     18.23 o 
 -12   0  16      167.89      148.19     19.35 o 
 -10   0  16      247.40      246.41     13.75 o 
  -8   0  16       82.14       96.59     21.03 o 
  -6   0  16       88.34       82.25      4.95 o 
  -4   0  16        4.90        7.51      6.71 o 
  -2   0  16        4.12        6.79      1.97 o 
   0   0  16       40.26       56.06     19.90 o 
   2   0  16       55.44       72.79     11.25 o 
 -21   1  16        2.28        2.62      6.90 o 
 -19   1  16      219.09      217.63      5.55 o 
 -17   1  16      143.99      142.19     18.38 o 
 -15   1  16       10.08       17.45      8.22 o 
 -13   1  16       17.26       22.56      3.69 o 
 -11   1  16       61.09       75.09      5.23 o 
  -9   1  16      137.90      138.06     14.67 o 
  -7   1  16       17.35       30.23      5.76 o 
  -5   1  16       17.28       18.65      4.76 o 
  -3   1  16       33.21       48.44     11.60 o 
  -1   1  16        8.61        9.05      5.03 o 
   1   1  16       62.85       63.57     12.80 o 
   3   1  16       47.61       60.66     15.63 o 
 -22   2  16       24.78       32.56     10.28 o 
 -20   2  16       52.73       61.01      9.73 o 
 -18   2  16       58.24       79.72     16.50 o 
 -16   2  16       54.00       55.29     10.33 o 
 -14   2  16       35.02       39.33     12.17 o 
 -12   2  16      137.62      146.53      6.39 o 
 -10   2  16       27.70       56.67     12.78 o 
  -8   2  16      159.38      160.36     21.51 o 
  -6   2  16       35.92       34.94      9.45 o 
  -4   2  16       56.68       61.46      7.94 o 
  -2   2  16       44.21       39.07      5.09 o 
   0   2  16       50.19       55.01     11.73 o 
   2   2  16       25.81       36.61      9.60 o 
 -21   3  16        1.44        6.46      4.87 o 
 -19   3  16      140.36      119.64     13.16 o 
 -17   3  16       35.99       45.58      1.13 o 
 -15   3  16       21.71       35.17      3.80 o 
 -13   3  16      120.43      109.19      5.64 o 
 -11   3  16       17.10       18.42      1.53 o 
  -9   3  16      330.35      272.89     20.64 o 
  -7   3  16      318.91      321.80     10.18 o 
  -5   3  16      225.90      224.40     12.95 o 
  -3   3  16      179.72      180.32     14.14 o 
  -1   3  16       80.50       72.28     10.12 o 
   1   3  16       45.47       57.28     13.93 o 
 -20   4  16        1.48        9.32      3.69 o 
 -18   4  16       12.82        8.68      1.83 o 
 -16   4  16        7.64       13.84      3.40 o 
 -14   4  16       43.63       34.70      6.59 o 
 -12   4  16      201.90      209.02     16.40 o 
 -10   4  16       42.70       54.03      8.83 o 
  -8   4  16       71.81       76.07      6.14 o 
  -6   4  16       79.85       86.19     10.28 o 
  -4   4  16      220.19      222.58     16.96 o 
  -2   4  16       22.88       24.23      8.65 o 
   0   4  16       27.72       24.72      2.71 o 
   2   4  16       32.34       39.44      7.52 o 
 -19   5  16       42.41       47.37      2.19 o 
 -17   5  16       13.76        7.18      2.18 o 
 -15   5  16        4.27        9.18     10.92 o 
 -13   5  16      106.75       74.29      3.92 o 
 -11   5  16       23.89       22.32      7.31 o 
  -9   5  16       85.01       88.74      4.25 o 
  -7   5  16       17.02       19.62     13.71 o 
  -5   5  16       16.42       17.43      9.19 o 
  -3   5  16       19.25       20.70      5.17 o 
  -1   5  16       18.81       32.86     12.74 o 
   1   5  16       12.63       16.34      1.99 o 
 -18   6  16        1.69        5.77      2.26 o 
 -16   6  16       21.75       20.88      5.09 o 
 -14   6  16       29.46       39.62     23.23 o 
 -12   6  16       10.83        9.31      3.10 o 
 -10   6  16        8.99       16.65      5.19 o 
  -8   6  16       48.36       58.08     10.54 o 
  -6   6  16       27.71       49.21     16.53 o 
  -4   6  16        0.32        3.74      4.15 o 
  -2   6  16      115.99      140.97      7.32 o 
 -17   7  16        2.23        0.96      0.34 o 
 -15   7  16       16.95       24.98      4.87 o 
 -13   7  16        0.35        3.44      8.38 o 
 -11   7  16       41.46       54.44      6.66 o 
  -9   7  16        7.95       11.01      4.71 o 
  -7   7  16        5.58        6.28      2.76 o 
  -5   7  16        5.27        6.91      5.56 o 
  -3   7  16       50.95       52.23      8.79 o 
 -12   8  16       31.39       35.66      6.25 o 
 -10   8  16       55.37       54.06      7.49 o 
  -8   8  16       40.33       45.06      5.09 o 
  -6   8  16       26.98       30.04      3.37 o 
 -21   1  17       55.62       53.84      4.76 o 
 -19   1  17       16.46       20.13     13.80 o 
 -17   1  17       51.95       82.96     13.12 o 
 -15   1  17       85.80      117.46      8.39 o 
 -13   1  17      132.29      124.73      2.13 o 
 -11   1  17       80.44       78.29     14.12 o 
  -9   1  17      216.13      268.64     14.06 o 
  -7   1  17       17.91       19.28      4.20 o 
  -5   1  17       28.18       30.72      6.67 o 
  -3   1  17       20.97       44.44     17.40 o 
  -1   1  17       18.20       26.26      5.24 o 
   1   1  17       43.43       52.48     12.38 o 
 -20   2  17       75.62       94.45     17.88 o 
 -18   2  17        7.83       29.32     22.21 o 
 -16   2  17       51.85       57.92      6.05 o 
 -14   2  17       55.62       60.92      3.63 o 
 -12   2  17      136.12      142.36      8.69 o 
 -10   2  17       67.93       54.96      9.59 o 
  -8   2  17       14.28       14.19      7.92 o 
  -6   2  17       52.78       57.76      5.68 o 
  -4   2  17      138.13      163.33     10.28 o 
  -2   2  17       42.59       49.45      9.12 o 
   0   2  17       76.07       64.56      5.95 o 
 -21   3  17       72.19       77.19     10.65 o 
 -19   3  17       17.36       30.78      8.56 o 
 -17   3  17       12.93       13.83      2.26 o 
 -15   3  17      172.42      150.93      3.56 o 
 -13   3  17       26.50       39.70      5.25 o 
 -11   3  17       97.32      111.42      6.34 o 
  -9   3  17       54.05       47.41      3.53 o 
  -7   3  17      177.99      196.86     11.52 o 
  -5   3  17       21.10       33.76      7.09 o 
  -3   3  17        6.55       13.61     16.53 o 
  -1   3  17       30.28       53.34     17.88 o 
 -20   4  17       44.09       47.16     12.82 o 
 -18   4  17        1.30        6.86     11.28 o 
 -16   4  17        8.73       11.74      9.25 o 
 -14   4  17       46.80       55.25      6.74 o 
 -12   4  17       48.38       47.25      9.86 o 
 -10   4  17       35.41       40.94      8.63 o 
  -8   4  17       22.50       16.87      2.48 o 
  -6   4  17        4.41        5.06      3.28 o 
  -4   4  17        3.11        5.67      1.84 o 
  -2   4  17       12.94       19.78      4.51 o 
   0   4  17       62.82       74.52      7.80 o 
 -19   5  17        9.07       13.70     10.12 o 
 -17   5  17       91.62      109.07     13.89 o 
 -15   5  17        2.33       10.44      7.58 o 
 -13   5  17       26.02       28.05      6.79 o 
 -11   5  17      100.28      100.45      7.42 o 
  -9   5  17       12.61       14.78      2.44 o 
  -7   5  17      130.03      115.67      6.68 o 
  -5   5  17       17.59       18.62      9.12 o 
  -3   5  17       16.94       19.35      4.03 o 
 -16   6  17       23.48       28.94     31.59 o 
 -14   6  17       53.73       51.53      6.06 o 
 -12   6  17       86.86       77.97      7.43 o 
 -10   6  17       23.35       24.78      7.62 o 
  -8   6  17       45.26       43.53      6.74 o 
  -6   6  17       18.45       39.57     10.94 o 
  -4   6  17       30.12       28.70     15.27 o 
 -15   7  17       54.83       43.17      9.95 o 
 -13   7  17       33.85       45.13     18.65 o 
 -11   7  17      123.34      120.30      6.58 o 
  -9   7  17       79.58       75.72     12.85 o 
  -7   7  17       28.60       38.33      8.64 o 
 -20   0  18       27.32       53.17     31.73 o 
 -18   0  18      132.39      126.01     15.87 o 
 -16   0  18      126.78      120.58      9.38 o 
 -14   0  18      188.19      172.45     10.04 o 
 -12   0  18       92.61       80.22      9.69 o 
 -10   0  18       17.60       35.43     13.26 o 
  -8   0  18       57.17       67.96     16.35 o 
  -6   0  18        6.79        8.37      1.92 o 
  -4   0  18      151.62      154.86      9.62 o 
  -2   0  18      108.71      118.80      3.94 o 
 -21   1  18       20.52       22.61      2.55 o 
 -19   1  18        8.13       11.04      9.69 o 
 -17   1  18       11.48       27.13      4.74 o 
 -15   1  18        6.09        9.69      8.84 o 
 -13   1  18       14.51       21.67     11.22 o 
 -11   1  18       10.16       14.45      1.91 o 
  -9   1  18       66.01       64.38      3.27 o 
  -7   1  18       41.34       42.95     10.70 o 
  -5   1  18       63.25       69.19      9.54 o 
  -3   1  18       25.91       33.72     10.89 o 
  -1   1  18       72.38       72.97     17.69 o 
 -20   2  18       30.42       24.45      5.10 o 
 -18   2  18       26.91       26.99      2.27 o 
 -16   2  18        3.45       12.18     10.76 o 
 -14   2  18        7.60       11.48      6.72 o 
 -12   2  18        5.00        7.01      6.39 o 
 -10   2  18       10.79        8.71      2.41 o 
  -8   2  18       33.39       41.07      8.29 o 
  -6   2  18       84.60       86.80     14.65 o 
  -4   2  18       15.33       22.30      2.63 o 
  -2   2  18       27.93       38.08     14.60 o 
 -19   3  18       22.64       14.49      2.62 o 
 -17   3  18       59.73       61.58      3.78 o 
 -15   3  18       73.98       63.08      4.34 o 
 -13   3  18        5.55        7.10      1.78 o 
 -11   3  18        5.69       10.22      4.41 o 
  -9   3  18       96.94       95.71      8.50 o 
  -7   3  18       76.66       87.08     11.29 o 
  -5   3  18       41.70       52.99     24.63 o 
  -3   3  18       41.61       33.53      5.55 o 
 -18   4  18        5.99        4.68      2.96 o 
 -16   4  18       34.81       42.43      9.66 o 
 -14   4  18      154.84      181.12     22.34 o 
 -12   4  18        4.95       18.64     10.59 o 
 -10   4  18       47.56       49.58     11.93 o 
  -8   4  18        1.60        5.47      2.20 o 
  -6   4  18        8.36       10.16      5.40 o 
  -4   4  18       12.20       30.77      7.32 o 
 -17   5  18       16.69       24.26      7.80 o 
 -15   5  18       48.74       49.74      7.43 o 
 -13   5  18       50.87       56.37      5.73 o 
 -11   5  18      155.70      150.27      4.96 o 
  -9   5  18       14.82       23.09     15.74 o 
  -7   5  18       22.95       31.43      6.50 o 
  -5   5  18       54.31       41.18      3.77 o 
 -14   6  18       82.02       84.37      9.71 o 
 -12   6  18       43.61       39.56      6.31 o 
 -10   6  18       20.81       33.72      8.90 o 
  -8   6  18        6.18        4.42      1.26 o 
  -6   6  18       23.11       27.16     20.82 o 
 -19   1  19       11.26       22.47      3.45 o 
 -17   1  19       36.85       36.39      8.51 o 
 -15   1  19        7.57       16.97      7.80 o 
 -13   1  19      124.22      128.46      7.58 o 
 -11   1  19        3.61        6.78      4.53 o 
  -9   1  19       10.96       24.76     10.23 o 
  -7   1  19       74.04       76.69      7.79 o 
  -5   1  19       29.28       23.73      3.47 o 
  -3   1  19       25.53       39.28     18.72 o 
 -18   2  19       35.77       40.26     21.49 o 
 -16   2  19       12.21       21.46      5.94 o 
 -14   2  19        4.90        6.34      4.89 o 
 -12   2  19        3.50        5.55      7.38 o 
 -10   2  19       34.32       47.14     10.18 o 
  -8   2  19       74.37       56.73      4.33 o 
  -6   2  19       18.58       36.41     12.14 o 
  -4   2  19       46.84       49.10      4.39 o 
 -17   3  19       33.10       28.79      6.06 o 
 -15   3  19       52.76       53.03      7.32 o 
 -13   3  19      103.96      110.49     12.57 o 
 -11   3  19       60.87       61.84      5.00 o 
  -9   3  19       27.98       35.62      9.26 o 
  -7   3  19        7.27        7.42      6.70 o 
  -5   3  19        7.99       14.10     12.83 o 
 -16   4  19       14.14       27.55     13.26 o 
 -14   4  19       72.58       81.22     23.16 o 
 -12   4  19       16.36       16.51     10.33 o 
 -10   4  19        8.23       33.66     12.21 o 
  -8   4  19       37.96       48.58     12.80 o 
  -6   4  19        9.11       10.42      1.14 o 
 -15   5  19       15.34       12.79     23.65 o 
 -13   5  19       20.92       21.97      1.81 o 
 -11   5  19      169.46      137.75     11.43 o 
  -9   5  19       36.53       36.61     15.19 o 
 -18   0  20       10.47       13.32     11.59 o 
 -16   0  20       67.30       74.76     28.94 o 
 -14   0  20       86.95      102.20     23.43 o 
 -12   0  20      107.46       98.53      7.74 o 
 -10   0  20      108.68       89.35      4.67 o 
  -8   0  20       38.27       41.38      5.41 o 
  -6   0  20        9.51       11.49     22.64 o 
 -17   1  20       41.98       45.58      3.77 o 
 -15   1  20      163.87      154.93      9.84 o 
 -13   1  20       46.89       48.67      4.81 o 
 -11   1  20       40.96       33.52      2.74 o 
  -9   1  20       77.92       64.39      5.03 o 
  -7   1  20      148.66      158.36      7.35 o 
 -16   2  20        9.23       16.60     19.80 o 
 -14   2  20       24.09       24.50      7.72 o 
 -12   2  20       35.14       30.59      4.83 o 
 -10   2  20       11.81       16.42      4.59 o 
  -8   2  20        9.91        6.80      1.25 o 
 -15   3  20        4.04        6.33      4.39 o 
 -13   3  20       16.96       15.36      7.15 o 
 -11   3  20        4.25        3.92      2.21 o 
  -9   3  20       29.83       51.28     23.10 o 
                                                 
